# Supplementary material for: Development of Kinematic Graphs of Median Nerve during Active Finger Motion: Implications of Smartphone Use
Source: PLoS One. 2016 Jul 1;11(7):e0158455. doi: 10.1371/journal.pone.0158455 (PMC4930216; doi:10.1371/journal.pone.0158455)
Supplement: S2 Fig — (XLSX) [file pone.0158455.s002.xlsx]

## Sheet: FR
		Interval 0	Interval 1	Interval 2	Interval 3	Interval 4	Interval 5
		Flattening Ratio
T1: Thumb Opposition (Neutral)	Average	3.2456	3.27019	3.25413	3.23892	3.30434	3.31207
	SD	0.903815	0.946448	1.03415	0.912286	1.05241	1.00654
Two successive time points during a single hand activity	F-statistic, p-value	F(1,89)=1.065, p=0.305	F(1,89)=0.323, p=0.571	F(1,89)=0.144, p=0.705	F(1,89)=2.522, p=0.116	F(1,89)=0.043, p=0.836	F(1,89)=0.043, p=0.836
Different hand motions at the same time point: T1 vs T2	F-statistic, p-value	F(1,89)=12.490, p=0.001	F(1,89)=10.682, p=0.002	F(1,89)=6.812, p=0.011	F(1,89)=6.067, p=0.016	F(1,89)=3.748, p=0.056	F(1,89)=5.569, p=0.020
Different hand motions at the same time point: T1 vs T3	F-statistic, p-value	F(1,89)=0.526, p=0.470	F(1,89)=0.127, p=0.722	F(1,89)=0.036, p=0.850	F(1,89)=0.528, p=0.469	F(1,89)=0.220, p=0.640	F(1,89)=1.082, p=0.301
T2: Thumb Opposition (Ulnar)	Average	2.8736	2.91359	2.94336	2.96739	3.05646	3.05143
	SD	0.667477	0.714523	0.70579	0.668528	0.684319	0.638157
Two successive time points during a single hand activity	F-statistic, p-value	F(1,89)=1.222, p=0.272	F(1,89)=0.978, p=0.325	F(1,89)=0.395, p=0.531	F(1,89)=3.857, p=0.053	F(1,89)=0.010, p=0.921	F(1,89)=0.010, p=0.921
Different hand motions at the same time point: T2 vs T1	F-statistic, p-value	F(1,89)=12.490, p=0.001	F(1,89)=10.682, p=0.002	F(1,89)=6.812, p=0.011	F(1,89)=6.067, p=0.016	F(1,89)=3.748, p=0.056	F(1,89)=5.569, p=0.020
Different hand motions at the same time point: T2 vs T3	F-statistic, p-value	F(1,89)=18.984, p<0.001	F(1,89)=16.171, p<0.001	F(1,89)=7.708, p=0.007	F(1,89)=9.625, p=0.003	F(1,89)=7.747, p=0.007	F(1,89)=11.584, p=0.001
T3: Pinch Grip (Neutral)	Average	3.30934	3.30179	3.2361	3.30158	3.34893	3.41121
	SD	0.875367	0.896257	0.840671	0.92124	0.885576	0.960509
Two successive time points during a single hand activity	F-statistic, p-value	F(1,89)=0.064, p=0.801	F(1,89)=2.332, p=0.130	F(1,89)=1.508, p=0.223	F(1,89)=1.588, p=0.211	F(1,89)=1.899, p=0.172	F(1,89)=1.899, p=0.172
Different hand motions at the same time point: T3 vs T1	F-statistic, p-value	F(1,89)=0.526, p=0.470	F(1,89)=0.127, p=0.722	F(1,89)=0.036, p=0.850	F(1,89)=0.528, p=0.469	F(1,89)=0.220, p=0.640	F(1,89)=1.082, p=0.301
Different hand motions at the same time point: T3 vs T2	F-statistic, p-value	F(1,89)=18.984, p<0.001	F(1,89)=16.171, p<0.001	F(1,89)=7.708, p=0.007	F(1,89)=9.625, p=0.003	F(1,89)=7.747, p=0.007	F(1,89)=11.584, p=0.001
Significant differences exist between the same time points of different hand activities and between two successive time points of same hand activity after Bonferroni adjustment (p<0.05) are highlighted.
