# Supplementary material for: Development of Kinematic Graphs of Median Nerve during Active Finger Motion: Implications of Smartphone Use
Source: PLoS One. 2016 Jul 1;11(7):e0158455. doi: 10.1371/journal.pone.0158455 (PMC4930216; doi:10.1371/journal.pone.0158455)
Supplement: S3 Fig — (XLSX) [file pone.0158455.s003.xlsx]

## Sheet: Cumulative ARD
		Interval 0	Interval 1	Interval 2	Interval 3	Interval 4	Interval 5
		Cumulative Absolute Rotation Displacement
T1: Thumb Opposition (Neutral)	Average	0	1.36237	3.02408	5.1288	6.61781	8.20267
	SD	0	1.15332	2.33792	4.09384	4.96059	5.49042
Two successive time points during a single hand activity	F-statistic, p-value		F(1,89)=134.203, p<0.001	F(1,89)=68.652, p<0.001	F(1,89)=85.628, p<0.001	F(1,89)=131.969, p<0.001	F(1,89)=124.862, p<0.001
Different hand motions at the same time point: T1 vs T2	F-statistic, p-value		F(1,89)=2.533, p=0.115	F(1,89)=4.265, p=0.042	F(1,89)=5.932, p=0.017	F(1,89)=6.421, p=0.013	F(1,89)=6.422, p=0.013
Different hand motions at the same time point: T1 vs T3	F-statistic, p-value		F(1,89)=0.024, p=0.877	F(1,89)=0.137, p=0.712	F(1,89)=1.155, p=0.285	F(1,89)=1.460, p=0.230	F(1,89)=0.984, p=0.324
T2: Thumb Opposition (Ulnar)	Average	0	2.45565	4.5048	6.23513	8.22454	9.7929
	SD	0	2.45192	3.36722	4.44297	4.90881	5.49995
Two successive time points during a single hand activity	F-statistic, p-value		F(1,89)=43.700, p<0.001	F(1,89)=147.676, p<0.001	F(1,89)=127.830, p<0.001	F(1,89)=118.830, p<0.001	F(1,89)=104.493, p<0.001
Different hand motions at the same time point: T2 vs T1	F-statistic, p-value		F(1,89)=2.533, p=0.115	F(1,89)=4.265, p=0.042	F(1,89)=5.932, p=0.017	F(1,89)=6.421, p=0.013	F(1,89)=6.422, p=0.013
Different hand motions at the same time point: T2 vs T3	F-statistic, p-value		F(1,89)=2.863, p=0.094	F(1,89)=5.540, p=0.021	F(1,89)=12.665, p=0.001	F(1,89)=14.383, p<0.001	F(1,89)=14.008, p<0.001
T3: Pinch Grip (Neutral)	Average	0	1.58843	3.26889	4.19753	5.70671	7.42179
	SD	0	1.39436	2.52533	2.51638	3.02236	3.62593
Two successive time points during a single hand activity	F-statistic, p-value		F(1,89)=131.313, p<0.001	F(1,89)=76.294, p<0.001	F(1,89)=131.592, p<0.001	F(1,89)=98.907, p<0.001	F(1,89)=121.298, p<0.001
Different hand motions at the same time point: T3 vs T1	F-statistic, p-value		F(1,89)=0.024, p=0.877	F(1,89)=0.137, p=0.712	F(1,89)=1.155, p=0.285	F(1,89)=1.460, p=0.230	F(1,89)=0.984, p=0.324
Different hand motions at the same time point: T3 vs T2	F-statistic, p-value		F(1,89)=2.863, p=0.094	F(1,89)=5.540, p=0.021	F(1,89)=12.665, p=0.001	F(1,89)=14.383, p<0.001	F(1,89)=14.008, p<0.001
Significant differences exist between the same time points of different hand activities and between two successive time points of same hand activity after Bonferroni adjustment (p<0.05) are highlighted.
