# Supplementary material for: Development of Kinematic Graphs of Median Nerve during Active Finger Motion: Implications of Smartphone Use
Source: PLoS One. 2016 Jul 1;11(7):e0158455. doi: 10.1371/journal.pone.0158455 (PMC4930216; doi:10.1371/journal.pone.0158455)
Supplement: S4 Fig — (XLSX) [file pone.0158455.s004.xlsx]

## Sheet: Cumulative RTD
		Interval 0	Interval 1	Interval 2	Interval 3	Interval 4	Interval 5
		Cumulative Resultant Translational Displacement
T1: Thumb Opposition (Neutral)	Average	0	0.347399	0.687533	0.991255	1.314	1.62947
	SD	0	0.252392	0.416569	0.513205	0.626375	0.804123
Two successive time points during a single hand activity	F-statistic, p-value		F(1,89)=66.506, p<0.001	F(1,89)=116.343, p<0.001	F(1,89)=138.354, p<0.001	F(1,89)=133.554, p<0.001	F(1,89)=113.664, p<0.001
Different hand motions at the same time point: T1 vs T2	F-statistic, p-value		F(1,89)=1.099, p=0.297	F(1,89)=0.002, p=0.962	F(1,89)=1.665, p=0.200	F(1,89)=5.460, p=0.022	F(1,89)=5.107, p=0.026
Different hand motions at the same time point: T1 vs T3	F-statistic, p-value		F(1,89)=1.269, p=0.263	F(1,89)=2.748, p=0.101	F(1,89)=2.962, p=0.089	F(1,89)=2.480, p=0.119	F(1,89)=2.542, p=0.114
T2: Thumb Opposition (Ulnar)	Average	0	0.295465	0.682365	1.09499	1.53987	1.88859
	SD	0	0.142203	0.350303	0.535382	0.741447	0.8628
Two successive time points during a single hand activity	F-statistic, p-value		F(1,89)=113.094, p<0.001	F(1,89)=108.711, p<0.001	F(1,89)=88.259, p<0.001	F(1,89)=88.695, p<0.001	F(1,89)=101.754, p<0.001
Different hand motions at the same time point: T2 vs T1	F-statistic, p-value		F(1,89)=1.099, p=0.297	F(1,89)=0.002, p=0.962	F(1,89)=1.665, p=0.200	F(1,89)=5.460, p=0.022	F(1,89)=5.107, p=0.026
Different hand motions at the same time point: T2 vs T3	F-statistic, p-value		F(1,89)=0.063, p=0.802	F(1,89)=2.799, p=0.098	F(1,89)=6.689, p=0.011	F(1,89)=10.686, p=0.002	F(1,89)=11.218, p=0.001
T3: Pinch Grip (Neutral)	Average	0	0.28013	0.522176	0.806114	1.1187	1.39411
	SD	0	0.181352	0.324477	0.324888	0.361922	0.428088
Two successive time points during a single hand activity	F-statistic, p-value		F(1,89)=65.120, p<0.001	F(1,89)=50.415, p<0.001	F(1,89)=212.634, p<0.001	F(1,89)=192.489, p<0.001	F(1,89)=112.043, p<0.001
Different hand motions at the same time point: T3 vs T1	F-statistic, p-value		F(1,89)=1.269, p=0.263	F(1,89)=2.748, p=0.101	F(1,89)=2.962, p=0.089	F(1,89)=2.480, p=0.119	F(1,89)=2.542, p=0.114
Different hand motions at the same time point: T3 vs T2	F-statistic, p-value		F(1,89)=0.063, p=0.802	F(1,89)=2.799, p=0.098	F(1,89)=6.689, p=0.011	F(1,89)=10.686, p=0.002	F(1,89)=11.218, p=0.001
Significant differences exist between the same time points of different hand activities and between two successive time points of same hand activity after Bonferroni adjustment (p<0.05) are highlighted.
