# Supplementary material for: Development of Kinematic Graphs of Median Nerve during Active Finger Motion: Implications of Smartphone Use
Source: PLoS One. 2016 Jul 1;11(7):e0158455. doi: 10.1371/journal.pone.0158455 (PMC4930216; doi:10.1371/journal.pone.0158455)
Supplement: S5 Fig — (XLSX) [file pone.0158455.s005.xlsx]

## Sheet: Displacement vectors
Thumb Opposition (Neutral)		Thumb Opposition (Ulnar)		Pinch Grip (Neutral)
X	Y	X	Y	X	Y
0	0	0	0	0	0
0	0	0	0	0	0
0	0	0	0	0	0
0	0	0	0	0	0
0	0	0	0	0	0
0	0	0	0	0	0
0	0	0	0	0	0
0	0	0	0	0	0
0	0	0	0	0	0
0	0	0	0	0	0
0	0	0	0	0	0
0	0	0	0	0	0
0	0	0	0	0	0
0	0	0	0	0	0
0	0	0	0	0	0
0	0	0	0	0	0
0	0	0	0	0	0
0	0	0	0	0	0
0	0	0	0	0	0
0	0	0	0	0	0
0	0	0	0	0	0
0	0	0	0	0	0
0	0	0	0	0	0
0	0	0	0	0	0
0	0	0	0	0	0
0	0	0	0	0	0
0	0	0	0	0	0
0	0	0	0	0	0
0	0	0	0	0	0
0	0	0	0	0	0
-0.00959164	0.027572	-0.0117905	-0.00457824	-0.1107	0.068566
-0.0209557	0.00466321	-0.0429538	-0.0960577	0.543437	0.10403
0.0372736	-0.095456	-0.610256	0.0232314	0.293136	-0.0106451
-0.0416363	0.00517032	0.276954	0.0798888	0.124848	0.00821168
-0.12972	-0.0359229	0.216479	-0.0527205	-0.112255	-0.00770852
0.0791436	0.0329328	0.0758998	0.0287324	0.255268	0.0477819
-0.114644	0.0438068	-0.164255	0.0408163	0.0558796	0.0914707
0.1173	0.0923695	-0.026911	-0.0293546	-0.158943	-0.0283905
0.400814	-0.0481377	0.174318	0.0377548	0.0970579	0.0954304
-0.995681	0.0995618	-0.0283568	0.0865415	-0.100063	-0.0720814
0.0470227	-0.0312155	0.0387989	0.0896727	0.00257827	0.0530694
0.112863	0.0324985	-0.237732	0.0174102	0.0706555	0.0143785
0.831238	0.192637	0.0495462	0.261408	0.148737	-0.100123
-0.495397	-0.015261	0.0598122	0.053928	0.357955	-0.130522
0.192513	0.0522243	-0.0733521	0.102562	0.0204887	0.00075188
-0.0799185	-0.0118108	0.0370391	0.0325639	0.0470238	0.000125313
-0.434349	-0.0908587	-0.413173	-0.0238535	0.162635	0.0327485
0.137978	0.00988942	-0.140252	0.0734906	-0.268847	-0.0819273
0.00986842	-0.0123747	0.121753	0.0935524	-0.0444549	0.0230263
-0.115254	0.0260515	-0.0830931	0.0505105	0.0335217	-0.0189893
0.224941	0.00327779	-0.00822055	-0.0155388	0.0368514	0.0196474
-0.267657	-0.0387094	-0.155944	0.016557	-0.129244	0.0601758
0.0394523	0.0490468	0.0262571	-0.0762422	-0.0833581	0.00792707
-0.0653746	0.0018707	0.0211787	0.0637362	-0.279673	0.791467
-0.0159904	0.0573613	0.516847	0.199378	-0.0241773	0.00698953
0.144027	-0.708898	-0.27331	-0.24586	-0.15472	0.00482874
-0.241795	0.0343424	-0.229283	-0.0293333	0.171582	-0.0503674
0.178406	-0.0520591	0.234617	-0.0774579	0.436059	-0.00735901
-0.241795	0.0343424	-0.229283	-0.0293333	0.171582	-0.0503674
0.178406	-0.0520591	0.234617	-0.0774579	0.436059	-0.00735901
0.0434631	0.048433	-0.00536218	0.0892129	0.185787	0.0373852
-0.691336	-0.00472078	0.0532215	-0.0791115	0.748359	0.159902
0.0557674	-0.15564	-0.958882	0.0141798	0.399237	0.00581506
-0.149848	0.00924574	0.254464	0.0649367	0.159185	-0.00754258
-0.573562	-0.0954532	1.12214	-0.0090369	-0.212918	-0.00469738
-0.222304	-0.0158041	-0.424945	0.0477934	0.269162	0.00582255
-0.163468	0.0333333	-0.0764688	-0.0192022	0.172029	0.107463
-0.104201	-0.0407167	-0.0339286	-0.10943	-0.0370714	0.0272166
0.315023	0.0212207	0.14387	0.148918	0.129953	-0.00300469
-2.41152	0.117621	0.560876	0.119186	-0.0942097	-0.0461346
-0.220657	-0.0469306	0.0845567	-0.13416	0.064825	0.0384899
-0.454298	0.0550093	0.290613	0.0891264	-0.0430736	-0.000185529
0.970302	0.225755	-0.0178404	0.149233	0.339895	-0.192791
-0.34739	-0.0893729	0.118654	0.0849452	0.556874	-0.113284
0.0215852	-0.0912281	-0.183505	0.0783193	-0.193766	-0.120144
-0.350219	-0.130545	0.0717759	0.0356417	-0.100533	0.0290414
-0.53638	-0.0188366	-0.705552	-0.0874854	0.149646	0.0776239
-0.0950711	0.0305213	-0.411981	0.0428616	-0.222622	-0.0891311
0.263784	-0.0527256	-0.0190297	-0.0129577	-0.0704574	0.043609
-0.196296	0.0799749	-0.00894895	0.167748	0.196014	-0.0361896
0.343142	-0.00320272	-0.0422807	-0.0278947	0.00568479	-0.0597651
-0.415678	0.0171157	-0.461783	-0.105995	-0.187026	0.137388
-0.112485	0.0530945	0.230437	-0.180775	-0.212	-0.0809304
0.244563	0.073032	-0.0618858	0.0597855	-0.217559	-0.0270297
0.145259	0.0879972	0.137237	0.16551	-0.176504	-0.0429819
0.350416	-0.744387	-0.304863	-0.106793	-0.0923716	0.112212
-0.164094	0.119911	-0.701508	-0.142505	0.0748933	0.0288948
0.0997675	0.00597605	-0.0604361	0.0139564	0.2656	-0.0862306
-0.164094	0.119911	-0.701508	-0.142505	0.0748933	0.0288948
0.0997675	0.00597605	-0.0604361	0.0139564	0.2656	-0.0862306
0.383602	0.119278	-0.128724	0.0395108	0.355935	0.135423
-0.479822	0.0244387	0.226184	-0.0624007	0.539609	0.116955
0.213886	-0.225612	-1.42496	0.0307074	0.121481	-0.0176676
-0.0797749	-0.0718066	0.14671	0.0540006	0.0713504	-0.0281022
-1.35703	-0.206805	1.44947	0.0355535	-0.233936	-0.0177356
-0.515681	0.0133395	-0.684757	0.0660094	0.474153	0.0138324
-0.0870806	0.0110066	-0.0586889	-0.012585	0.262653	0.0934462
-0.420945	-0.0127896	1.34627	-0.142669	-0.212419	0.0416744
0.462285	-0.0578717	-0.088523	0.113013	0.0773709	-0.0452582
-2.95308	0.0619092	1.00995	0.0588106	0.0146792	0.0512989
-0.142112	0.130448	0.789673	-0.0660629	-0.106691	-0.00276243
-0.556741	-0.00466914	-0.0428748	0.0421314	0.0276438	-0.0230056
1.02803	0.126063	-0.610736	-0.0656338	0.771072	-0.0810536
-0.492369	0.00818659	0.5118	0.107981	0.366543	-0.0796416
0.0223997	-0.205796	-0.113777	0.0613246	-0.540883	-0.0824561
-0.495645	-0.0225877	0.162758	0.117729	-0.283897	-0.047901
-0.497107	-0.0658356	-0.941767	-0.0590335	0.335919	0.061619
0.265561	0.0104581	-0.534025	0.134025	-0.163697	-0.114629
0.133741	-0.062218	-0.136338	-0.18482	-0.366134	0.0737782
0.0697112	-0.0840552	-0.406246	0.0322222	0.212618	0.0583804
0.0724616	0.0402092	-0.0560401	-0.083183	0.406114	-0.022041
-0.0935144	0.0743837	-0.14614	-0.0519392	-0.350569	0.173578
0.131549	0.123304	0.159799	-0.247	0.0231371	-0.0226912
0.0558964	0.0115235	-0.0577351	-0.0266047	-0.162852	-0.0519898
-0.132706	0.0245585	-0.753599	-0.101803	0.229709	0.110813
0.816238	-0.589071	-0.438063	0.0203392	-0.287698	0.28382
0.160797	0.190869	-0.897645	-0.144648	-0.113891	-0.0310545
-0.0506339	-0.0218538	0.317034	0.206903	0.145228	-0.24868
0.160797	0.190869	-0.897645	-0.144648	-0.113891	-0.0310545
-0.0506339	-0.0218538	0.317034	0.206903	0.145228	-0.24868
0.60478	0.0890155	-0.303481	0.0831609	0.416208	0.153941
-0.491854	0.0353195	0.296087	-0.0439541	0.580628	0.121733
0.31843	-0.284874	-1.25626	-0.0197096	-0.373276	-0.13756
-0.0931569	-0.000973236	0.0444547	0.074915	0.234002	-0.0179745
-1.26989	-0.212346	1.75272	0.0609131	-0.022704	0.0336646
-0.519563	0.0673752	-1.49011	0.131142	0.754806	0.0247073
0.0689244	0.00674193	0.461503	-0.0571429	0.0150831	0.181781
-0.601576	-0.0140253	0.921648	-0.0386278	-0.311307	0.0572135
0.663881	-0.0385915	-0.271997	0.0857322	0.0253208	-0.103474
-2.34444	0.274429	1.74601	-0.0230986	0.218685	-0.0525196
-0.0906077	0.128791	0.831268	0.0334604	-0.364395	0.0750153
-0.714811	-0.0194496	-0.0443309	0.060223	-0.0413729	-0.0570501
0.604683	0.061984	-1.69067	-0.152801	0.57711	-0.104128
-0.693482	-0.0460303	0.776776	0.164351	0.312944	-0.0675935
-0.232206	-0.314568	-0.29522	0.0158076	-0.589192	-0.145551
-0.0897556	-0.0489035	0.194768	0.135396	-0.0699875	-0.0479323
-0.599477	-0.0692213	-0.92924	-0.138042	0.272822	0.0587873
0.235134	0.0494155	-0.483176	0.0539623	0.00951027	-0.0192417
0.400815	-0.0617481	-0.612676	-0.227074	-0.64104	0.052005
0.0736033	-0.00885122	-1.12727	-0.135526	0.522662	-0.000408035
0.244783	0.063504	0.173935	-0.0173935	0.282694	0.0139377
0.50454	0.0852054	-0.86583	-0.224112	-0.845999	0.19876
0.189066	0.236589	0.0498859	-0.336557	0.116528	0.195477
0.0912651	0.0322508	-0.00232541	-0.169305	0.168761	0.00172053
-0.448853	0.0906623	-0.530399	-0.298272	0.566226	0.298261
0.973502	-0.556555	-0.854617	-0.279725	-0.683129	0.196402
0.000924122	0.101828	-0.991826	-0.0829907	-0.740443	-0.0874541
0.00275048	0.0243293	0.458069	0.154118	0.261896	-0.245476
0.000924122	0.101828	-0.991826	-0.0829907	-0.740443	-0.0874541
0.00275048	0.0243293	0.458069	0.154118	0.261896	-0.245476
0.426211	0.22716	-0.299718	0.0809972	0.162551	0.0706553
-0.505872	-0.0521589	0.135805	-0.0235658	0.299136	0.102303
0.288433	-0.315634	-1.43312	-0.00457213	-0.611694	-0.115697
-0.177281	-0.0353102	0.0674081	0.0915045	0.0864355	0.00358881
-1.36754	-0.207407	1.67702	0.165885	-0.0615176	0.0221921
-0.385305	0.10228	-1.54106	0.069108	0.78894	0.0408195
0.34688	0.0633427	0.433271	-0.099196	0.0220132	0.114268
-0.386901	0.00725981	-0.133521	-0.0307018	-0.134693	0.0692308
0.653114	0.00635368	-0.53904	0.139636	0.0200939	-0.0162128
-1.00376	0.39036	1.66419	-0.0162128	0.218842	-0.0659468
-0.253745	0.0987416	0.734128	0.0843978	-0.277778	-0.0173112
-0.800155	0.0567718	-0.080824	-0.0354399	-0.12851	-0.00800866
0.394147	0.146149	-1.7061	-0.107387	0.56793	-0.156408
-1.02688	-0.0187519	0.890078	0.22867	0.119092	-0.0317269
-0.125439	-0.232863	-0.213402	0.12771	-0.630608	-0.146585
-0.110432	-0.0836153	0.175377	0.0472761	0.187657	-0.0454887
-0.423669	-0.0556479	-0.873992	-0.119729	0.263558	0.107695
0.510837	-0.0653397	-0.484969	0.125	-0.140632	-0.0633807
0.432425	-0.0644737	-0.574116	-0.290047	-0.570645	0.0751566
0.190615	0.140019	-1.51105	-0.214354	0.490804	0.0600126
0.393234	0.107391	0.774862	-0.0255388	0.770564	0.0281996
0.269697	0.0949573	-0.468108	0.0545601	-0.699345	0.183915
-0.112735	0.14764	0.207974	0.147228	1.08881	0.189308
0.0174598	-0.00306794	0.31483	0.0120771	0.133902	-0.0401207
-0.178236	0.207378	-0.450653	-0.220962	0.52812	0.401089
0.407482	-0.727879	-1.56786	-0.647123	-0.642848	0.211439
0.0550477	0.139767	-1.63758	0.000124611	-0.868459	-0.24228
0.390168	-0.0349811	0.64785	0.320698	-0.394558	-0.267077
0.0550477	0.139767	-1.63758	0.000124611	-0.868459	-0.24228
0.390168	-0.0349811	0.64785	0.320698	-0.394558	-0.267077
