# Supplementary material for: Development of Kinematic Graphs of Median Nerve during Active Finger Motion: Implications of Smartphone Use
Source: PLoS One. 2016 Jul 1;11(7):e0158455. doi: 10.1371/journal.pone.0158455 (PMC4930216; doi:10.1371/journal.pone.0158455)
Supplement: S6 Fig — (XLSX) [file pone.0158455.s006.xlsx]

## Sheet: Median nerve kinematics
		Interval 0	Interval 1	Interval 2	Interval 3	Interval 4	Interval 5	Interval 0	Interval 1	Interval 2	Interval 3	Interval 4	Interval 5
		X-Displacement						Y-Displacement
Thumb Opposition (Neutral)	Average	0	-0.0169687	-0.155562	-0.162074	-0.114735	-0.074364	0	-0.0134081	-0.0182615	-0.023607	-0.0117392	0.00137289
	SD	0	0.313453	0.562647	0.717075	0.668101	0.520672	0	0.148449	0.164259	0.149559	0.166197	0.204402
Thumb Opposition (Ulnar)	Average	0	-0.0231923	-0.0504056	-0.0500354	-0.144368	-0.206869	0	0.0250264	0.0127146	-0.00457576	-0.042541	-0.00499848
	SD	0	0.219886	0.403241	0.662158	0.874839	0.94443	0	0.0941964	0.100627	0.104227	0.143194	0.185024
Pinch Grip (Neutral)	Average	0	0.0496885	0.0663226	0.057591	0.0233229	0.02097	0	0.0329469	-0.00354209	0.010641	0.0206087	0.0165581
	SD	0	0.199313	0.248585	0.314012	0.444015	0.49388	0	0.159053	0.0810962	0.102453	0.125471	0.139806
