# Supplementary material for: Development of Kinematic Graphs of Median Nerve during Active Finger Motion: Implications of Smartphone Use
Source: PLoS One. 2016 Jul 1;11(7):e0158455. doi: 10.1371/journal.pone.0158455 (PMC4930216; doi:10.1371/journal.pone.0158455)
Supplement: S1 Table — (XLSX) [file pone.0158455.s007.xlsx]

## Sheet: Thumb Opposition (Neutral)
	Interval 0	Interval 1	Interval 2	Interval 3	Interval 4	Interval 5	Interval 0	Interval 1	Interval 2	Interval 3	Interval 4	Interval 5	Interval 0	Interval 1	Interval 2	Interval 3	Interval 4	Interval 5	Interval 0	Interval 1	Interval 2	Interval 3	Interval 4	Interval 5	Interval 0	Interval 1	Interval 2	Interval 3	Interval 4	Interval 5	Interval 0	Interval 1	Interval 2	Interval 3	Interval 4	Interval 5	Interval 0	Interval 1	Interval 2	Interval 3	Interval 4	Interval 5	Interval 0	Interval 1	Interval 2	Interval 3	Interval 4	Interval 5	Interval 0
Subject Code	Cross-Sectional Area						Flattening Ratio						Rotation Displacement						X-Displacement						Y-Displacement						Resultant Displacement						Cumulative Resultant Translation Displacement						Absolute Rotation Displacement						Cumulative Absolute Rotation Displacement
1	8.86837	8.67598	8.489	8.49123	8.24909	8.03565	3.287	3.23733	2.94333	3.173	3.02267	3.01933	0	0.418667	-1.41	1.553	-2.25833	3.70467	0	-0.00959164	0.0530548	0.340139	0.221178	-0.178569	0	0.027572	0.020861	0.0708452	-0.0302627	0.138145	0	0.122224	0.198224	0.515923	0.278847	0.271366	0	0.122224	0.320448	0.836371	1.11522	1.38658	0	0.418667	1.41	1.553	2.25833	3.70467	0
2	7.19383	7.00243	6.34234	6.33681	6.53759	6.50278	2.49667	2.505	2.56167	2.418	2.89233	2.97967	0	3.19333	-0.102333	0.632	-1.13067	-3.023	0	-0.0209557	-0.67038	0.179591	0.0198906	-0.0140184	0	0.00466321	-0.009384	0.0291595	0.0108808	-0.0874784	0	0.176748	0.674717	0.221179	0.0634354	0.0997183	0	0.176748	0.851465	1.07264	1.13608	1.2358	0	3.19333	0.102333	0.632	1.13067	3.023	0
3	9.39052	8.2273	8.71048	8.69059	8.35756	8.12128	5.43667	5.48867	5.32133	5.19167	5.97967	5.54333	0	0.0583333	-0.763667	-1.446	-0.215	0.517667	0	0.0372736	0.0184938	0.158119	0.104544	-0.0299968	0	-0.095456	-0.0601843	-0.0699714	-0.0592628	-0.0307595	0	0.220455	0.33387	0.182169	0.193104	0.233244	0	0.220455	0.554325	0.736494	0.929599	1.16284	0	0.0583333	0.763667	1.446	0.215	0.517667	0
4	9.30169	8.47197	8.05285	8.06308	7.87813	7.60063	3.14733	3.121	3.368	3.24033	3.51133	3.30167	0	-1.459	-0.312667	-0.418333	0.169	-0.0506667	0	-0.0416363	-0.108212	0.070073	-0.013382	-0.0841241	0	0.00517032	0.00407543	-0.0810523	0.0708333	-0.034337	0	0.119286	0.207026	0.141352	0.108223	0.253896	0	0.119286	0.326312	0.467664	0.575888	0.829784	0	1.459	0.312667	0.418333	0.169	0.0506667	0
5	7.06408	6.59894	6.46638	6.46476	6.4167	5.75299	1.97033	1.87233	1.967	2.656	2.939	3.01233	0	-1.66067	8.12033	-7.68067	-0.842667	-2.32433	0	-0.12972	-0.443842	-0.772659	0.0763324	-0.0976513	0	-0.0359229	-0.0595303	-0.111352	-0.0055405	0.00493827	0	0.237474	0.574795	0.822121	0.238629	0.139376	0	0.237474	0.812269	1.63439	1.87302	2.0124	0	1.66067	8.12033	7.68067	0.842667	2.32433	0
6	9.09693	8.6727	8.11212	8.07907	7.73595	7.66477	4.33833	4.418	4.305	3.61267	3.57067	3.336	0	0.879	0.560333	-1.20333	0.254	2.15167	0	0.0791436	-0.301448	-0.293376	-0.0038817	0.134258	0	0.0329328	-0.0487369	0.0291436	0.0540357	0.0349045	0	0.114471	0.309203	0.316523	0.298621	0.275353	0	0.114471	0.423674	0.740197	1.03882	1.31417	0	0.879	0.560333	1.20333	0.254	2.15167	0
7	9.60203	8.6787	8.03326	7.99266	7.80552	7.48988	3.47567	3.62433	3.53933	3.57067	3.97467	3.83233	0	1.213	-0.689333	-0.192333	0.249667	-1.168	0	-0.114644	-0.0488241	0.0763876	0.156005	0.277955	0	0.0438068	-0.0104735	-0.0223267	-0.00426466	0.0566008	0	0.201378	0.217077	0.15431	0.354757	0.286287	0	0.201378	0.418454	0.572764	0.927522	1.21381	0	1.213	0.689333	0.192333	0.249667	1.168	0
8	8.85555	9.03307	8.04623	7.97514	8.1226	7.4326	2.59233	2.66167	2.55867	2.528	2.44467	2.291	0	-0.0986667	-1.11	3.66033	-2.695	0.0883333	0	0.1173	-0.221501	-0.221625	-0.275749	0.214674	0	0.0923695	-0.133086	0.0279271	-0.00123571	0.0212851	0	0.271619	0.286343	0.266422	0.280801	0.373577	0	0.271619	0.557962	0.824384	1.10518	1.47876	0	0.0986667	1.11	3.66033	2.695	0.0883333	0
9	6.34207	5.99234	5.92475	5.93378	5.73666	5.46629	2.47833	2.31567	2.19033	2.66533	2.50467	2.75767	0	-1.46333	1.27067	-0.955	-1.48233	2.73933	0	0.400814	-0.0857903	0.147261	0.201596	-0.0107668	0	-0.0481377	0.0693584	-0.0790923	0.0192801	0.0449452	0	0.467668	0.138447	0.191227	0.307456	0.347236	0	0.467668	0.606115	0.797342	1.1048	1.45203	0	1.46333	1.27067	0.955	1.48233	2.73933	0
10	7.31483	6.99744	6.98604	6.99858	6.96805	7.1532	2.05667	1.828	1.39333	1.484	1.579	1.69867	0	-3.46033	-5.50233	-8.9	7.227	3.26	0	-0.995681	-1.41584	-0.541565	0.608638	1.34069	0	0.0995618	0.0180595	-0.0557121	0.21252	0.115931	0	1.02286	1.42346	0.556024	0.64876	1.36773	0	1.02286	2.44632	3.00234	3.6511	5.01883	0	3.46033	5.50233	8.9	7.227	3.26	0
11	7.52645	7.306	7.02772	7.04656	6.93858	6.72095	2.81633	2.94267	2.76267	2.878	2.96167	3.105	0	0.358667	-2.05033	-1.119	1.302	1.15733	0	0.0470227	-0.26768	-0.062922	0.192971	-0.163137	0	-0.0312155	-0.0157152	0.177379	-0.00165746	-0.0300491	0	0.219875	0.476943	0.192785	0.303736	0.424289	0	0.219875	0.696818	0.889603	1.19334	1.61763	0	0.358667	2.05033	1.119	1.302	1.15733	0
12	11.6859	11.2453	10.9154	10.9072	10.7766	10.6217	4.181	4.13333	4.55733	4.001	4.24733	4.28233	0	-1.17833	1.73633	-0.586667	-0.065	1.589	0	0.112863	-0.567161	-0.102443	-0.158071	-0.0853432	0	0.0324985	0.0225108	-0.0596784	-0.0147805	0.0762214	0	0.511308	0.624175	0.311749	0.381498	0.133304	0	0.511308	1.13548	1.44723	1.82873	1.96203	0	1.17833	1.73633	0.586667	0.065	1.589	0
13	8.49047	8.26554	7.95594	7.98214	7.69894	7.6904	2.01133	2.03967	1.991	1.883	2.07867	2.03233	0	-3.95133	0.182667	1.555	-1.392	0.592333	0	0.831238	0.139063	0.0577326	-0.423352	-0.210536	0	0.192637	0.0331177	-0.0996919	-0.0640789	0.0841651	0	0.853949	0.384244	0.500382	0.476863	0.278754	0	0.853949	1.23819	1.73857	2.21544	2.49419	0	3.95133	0.182667	1.555	1.392	0.592333	0
14	8.19418	8.03957	7.22801	7.215	6.84566	6.70823	3.97433	4.17367	4.297	4.26967	4.792	4.565	0	-0.904	-1.36033	1.237	-1.37833	1.346	0	-0.495397	0.148007	0.00426321	-0.350355	-0.333395	0	-0.015261	-0.0741118	0.0975595	-0.0542169	0.0272783	0	0.738211	0.175404	0.149912	0.390841	0.339308	0	0.738211	0.913615	1.06353	1.45437	1.79368	0	0.904	1.36033	1.237	1.37833	1.346	0
15	8.38268	8.07058	7.84776	7.84769	7.72903	7.37864	2.43767	2.513	2.36733	2.37233	2.13667	2.299	0	3.10967	1.08567	-4.42467	1.98733	-1.09067	0	0.192513	-0.170927	0.000814536	-0.254605	0.106767	0	0.0522243	-0.143452	-0.114568	-0.108772	0.0817043	0	0.237515	0.246549	0.115201	0.283006	0.141371	0	0.237515	0.484064	0.599266	0.882272	1.02364	0	3.10967	1.08567	4.42467	1.98733	1.09067	0
16	7.16665	6.8781	6.34688	6.33183	6.26861	6.08311	4.471	4.52667	4.94733	4.50267	5.051	5.23333	0	-0.532667	0.128667	-1.18	0.339	0.0876667	0	-0.0799185	-0.270301	-0.145426	0.40589	-0.0206767	0	-0.0118108	-0.118734	0.107957	-0.0263158	-0.0347118	0	0.226821	0.299519	0.201635	0.422448	0.242894	0	0.226821	0.52634	0.727975	1.15042	1.39332	0	0.532667	0.128667	1.18	0.339	0.0876667	0
17	6.92023	6.69288	6.30398	6.28859	6.11027	5.91133	2.405	2.53	2.37667	2.333	2.44933	2.40933	0	0.164333	3.76767	0.186	2.742	0.534667	0	-0.434349	-0.102031	-0.0833179	0.0202216	0.175808	0	-0.0908587	0.0720222	-0.0469991	-0.00338566	0.0135734	0	0.515296	0.222299	0.170685	0.264561	0.212577	0	0.515296	0.737595	0.90828	1.17284	1.38542	0	0.164333	3.76767	0.186	2.742	0.534667	0
18	8.73595	8.50834	8.08204	8.05555	7.99623	7.59492	2.79667	2.84433	2.60967	3.07367	3.05167	3.20733	0	0.924333	1.32033	-2.15867	2.84567	-2.552	0	0.137978	-0.233049	0.360632	-0.0304265	0.275703	0	0.00988942	0.0206319	-0.0200632	0.0389573	-0.114755	0	0.225184	0.404719	0.362111	0.381989	0.622836	0	0.225184	0.629904	0.992014	1.374	1.99684	0	0.924333	1.32033	2.15867	2.84567	2.552	0
19	6.98998	6.96937	6.62336	6.60816	6.56894	6.35105	3.28967	2.85233	2.70133	2.95133	2.588	2.729	0	-0.369333	1.77567	-3.476	1.45767	-1.827	0	0.00986842	0.253916	-0.130044	0.267074	0.0316103	0	-0.0123747	-0.0403509	-0.00949248	0.000469925	-0.00272556	0	0.129707	0.282277	0.195614	0.285631	0.0826898	0	0.129707	0.411984	0.607597	0.893228	0.975918	0	0.369333	1.77567	3.476	1.45767	1.827	0
20	7.2114	7.02225	6.7263	6.70677	6.63803	6.5139	2.525	2.562	2.731	3.00067	2.663	2.687	0	-0.525333	0.238667	1.407	-1.78233	0.604333	0	-0.115254	-0.0810421	0.340082	-0.070182	0.117012	0	0.0260515	0.0539234	-0.16403	0.075204	0.14887	0	0.162576	0.234311	0.38345	0.409831	0.190247	0	0.162576	0.396887	0.780337	1.19017	1.38042	0	0.525333	0.238667	1.407	1.78233	0.604333	0
21	8.81811	7.89404	7.88844	7.89258	7.92221	7.56723	4.83567	5.00967	5.22667	5.31367	5.50633	5.28967	0	-0.307	0.599667	0.711667	1.433	0.142333	0	0.224941	0.1182	-0.308412	0.210054	0.148451	0	0.00327779	-0.00648051	0.0434119	0.0232948	0.0438873	0	0.252113	0.166057	0.382655	0.234745	0.274676	0	0.252113	0.41817	0.800825	1.03557	1.31025	0	0.307	0.599667	0.711667	1.433	0.142333	0
22	7.6736	7.32455	7.09567	7.10403	7.03491	6.85667	3.85267	3.98233	4.156	4.31367	3.69767	3.96167	0	3.56933	-3.565	3.25667	1.87167	-0.854333	0	-0.267657	-0.148021	-0.0945593	1.01478	-0.234843	0	-0.0387094	0.0558251	0.057268	0.0108217	0.00975197	0	0.627766	0.261983	0.687599	1.01737	0.374796	0	0.627766	0.889749	1.57735	2.59472	2.96952	0	3.56933	3.565	3.25667	1.87167	0.854333	0
23	8.35851	8.14875	7.91248	7.92325	7.67118	7.39774	3.50967	3.62933	3.584	3.27133	3.11233	3.19467	0	0.272667	-0.694333	-1.77733	-2.60267	1.89967	0	0.0394523	-0.151938	0.0189141	0.282637	-0.301801	0	0.0490468	0.00404767	0.0702096	0.113285	-0.0889489	0	0.148756	0.253101	0.189864	0.419068	0.390743	0	0.148756	0.401857	0.591721	1.01079	1.40153	0	0.272667	0.694333	1.77733	2.60267	1.89967	0
24	7.37603	7.17819	6.82569	6.81784	6.72839	6.45589	2.85167	2.924	2.87433	2.90933	2.71667	2.783	0	-1.585	-0.0413333	1.42967	-0.0636667	-2.13467	0	-0.0653746	0.309937	-0.194328	0.0410306	-0.0738052	0	0.0018707	0.0711613	-0.0615085	0.0207273	-0.0353188	0	0.2623	0.333423	0.20529	0.132314	0.187901	0	0.2623	0.595723	0.801013	0.933327	1.12123	0	1.585	0.0413333	1.42967	0.0636667	2.13467	0
25	7.88738	7.72174	7.31205	7.31546	6.96427	6.81724	3.418	3.33333	3.37967	3.14533	3.38867	2.91767	0	0.649333	-1.501	-0.437	2.10833	-3.53067	0	-0.0159904	0.161249	-0.354629	-0.239483	0.270617	0	0.0573613	0.0306359	-0.0634387	0.0661038	0.116715	0	0.466634	0.167417	0.376793	0.398421	0.359384	0	0.466634	0.634051	1.01084	1.40926	1.76865	0	0.649333	1.501	0.437	2.10833	3.53067	0
26	6.86155	6.67631	5.99979	6.00456	5.75382	5.63781	4.054	4.121	4.11833	3.61	3.34833	3.99433	0	2.33067	2.651	-1.52833	-0.213	-0.306667	0	0.144027	0.206388	0.334432	0.288654	-0.56602	0	-0.708898	-0.0354886	0.155316	0.0325167	-0.171324	0	0.92654	0.266253	0.369238	0.291666	0.594882	0	0.92654	1.19279	1.56203	1.8537	2.44858	0	2.33067	2.651	1.52833	0.213	0.306667	0
27	8.29049	7.90497	7.3843	7.38319	7.29488	7.07592	2.26233	2.37433	2.43033	2.37033	2.13867	1.96167	0	1.93567	3.183	-4.47733	-0.911667	-3.99167	0	-0.241795	0.0777012	0.277936	-0.112918	0.0541236	0	0.0343424	0.0855687	0.0709576	-0.0890404	0.037939	0	0.265881	0.301733	0.331367	0.319078	0.0932851	0	0.265881	0.567614	0.898981	1.21806	1.31134	0	1.93567	3.183	4.47733	0.911667	3.99167	0
28	7.53826	7.45761	7.1135	7.11249	6.93055	6.77112	3.96333	3.90867	3.856	3.951	4.173	4.31367	0	1.601	-0.783	1.343	-0.657	1.075	0	0.178406	-0.0786388	-0.107394	0.0103768	0.387418	0	-0.0520591	0.0580352	-0.0278299	0.0461831	-0.0593104	0	0.246754	0.156338	0.112446	0.15487	0.494366	0	0.246754	0.403092	0.515538	0.670408	1.16477	0	1.601	0.783	1.343	0.657	1.075	0
29	8.69828	8.34982	8.02644	8.00136	8.14828	8.00136	3.93367	4.099	4.10033	4.01867	4.11067	4.134	0	2.399	2.755	2.311	2.378	2.216	0	0.176426	0.130046	0.196497	0.199729	0.190784	0	0.102082	0.100128	0.0914831	0.122303	0.125987	0	0.203831	0.164126	0.216749	0.234201	0.228629	0	0.203831	0.367957	0.584707	0.818907	1.04754	0	2.399	2.755	2.311	2.378	2.216	0
30	7.52245	7.20052	6.96672	6.96169	6.40129	6.09807	2.49967	2.53433	2.409	2.45933	2.5	2.49	0	-0.299	-0.59	-1.89867	-0.616333	-0.986	0	-0.209891	-0.40562	-0.269764	-0.0426377	-0.110978	0	-0.129786	-0.10888	-0.103335	-0.0987636	-0.0998127	0	0.246777	0.419979	0.288878	0.107574	0.14926	0	0.246777	0.666756	0.955634	1.06321	1.21247	0	0.299	0.59	1.89867	0.616333	0.986	0
Average	8.11195	7.77351	7.42486	7.41772	7.27428	7.04911	3.2456	3.27019	3.25413	3.23892	3.30434	3.31207	0	0.1761	0.296667	-0.819233	0.268611	-0.00445556	0	-0.0169529	-0.13854	-0.0373197	0.0782186	0.0403402	0	-0.0134377	-0.00482156	-0.00538415	0.0118613	0.0131104	0	0.347399	0.340134	0.303722	0.322745	0.315466	0	0.347399	0.687533	0.991255	1.314	1.62947	0	1.36237	1.66171	2.10472	1.48901	1.58486	0
SD	1.10088	1.00961	1.00683	1.00331	1.00283	1.00279	0.903815	0.946448	1.03415	0.912286	1.05241	1.00654	0	1.79391	2.42724	2.83968	2.0465	1.98999	0	0.306676	0.338844	0.267656	0.28865	0.323323	0	0.146439	0.0663111	0.0863237	0.0682158	0.0802917	0	0.252392	0.246465	0.171478	0.179401	0.241065	0	0.252392	0.416569	0.513205	0.626375	0.804123	0	1.15332	1.76806	2.04339	1.40329	1.16692	0
[truncated: 5 more columns]

## Sheet:  CSA
	Interval 0	Interval 1	Interval 2	Interval 3	Interval 4	Interval 5	Interval 0	Interval 1	Interval 2	Interval 3	Interval 4	Interval 5	Interval 0	Interval 1	Interval 2	Interval 3	Interval 4	Interval 5
Subject Code	Cross-Sectional Area (Cycle 1)						Cross-Sectional Area (Cycle 2)						Cross-Sectional Area (Cycle 3)
1	8.76616	8.56775	8.45656	8.45542	8.27013	8.16191	8.89242	8.6399	8.4976	8.4956	8.36934	7.94546	8.94654	8.82027	8.51285	8.52266	8.1078	7.99957
2	7.32309	7.05463	6.34546	6.33127	6.38347	6.60719	7.2336	6.93531	6.2843	6.28212	6.89802	6.54753	7.0248	7.01734	6.39726	6.39703	6.33127	6.35364
3	9.18756	8.52417	8.36245	8.36059	8.43329	8.31515	9.36931	7.87895	8.87223	8.8873	8.50599	8.32424	9.61468	8.2788	8.89676	8.82387	8.1334	7.72446
4	9.03251	8.14175	8.33312	8.30825	7.9253	7.45911	9.65688	8.0585	7.99972	8.06683	7.9586	7.83373	9.21566	9.21566	7.82571	7.81417	7.75048	7.50906
5	6.60982	6.83831	6.53935	6.53638	5.64691	5.14913	7.23	6.56086	6.46294	6.45015	6.56902	6.12837	7.35241	6.39766	6.39685	6.40775	7.03416	5.98148
6	9.32756	8.91756	8.25131	8.25631	8.15735	8.26839	9.08839	8.79797	8.04026	8.03776	7.77297	7.57651	8.87485	8.30255	8.04478	7.94313	7.27755	7.14942
7	10.018	9.22149	8.04893	7.99977	7.89402	7.46923	9.69938	8.7436	8.03312	7.98508	7.94712	7.64623	9.08874	8.07102	8.01772	7.99313	7.57543	7.35418
8	8.77825	9.36232	8.01341	7.98804	7.99663	7.42114	9.28502	8.55493	8.06666	7.99011	8.05675	7.36102	8.50339	9.18195	8.05863	7.94727	8.31443	7.51563
9	6.22451	5.90712	5.91647	5.91013	5.82777	5.35167	6.4802	6.09227	5.98593	6.00173	5.71315	5.62499	6.3215	5.97765	5.87185	5.88948	5.66907	5.4222
10	7.34422	7.00037	7.04724	7.00919	7.02682	7.09736	7.35304	6.92103	6.99866	7.01262	6.81523	7.18552	7.24724	7.07091	6.91221	6.97392	7.06209	7.17671
11	7.37666	7.30883	7.03597	7.08164	6.88488	6.7153	7.61407	7.23252	7.01643	6.98663	6.85944	6.74922	7.58863	7.37666	7.03077	7.07142	7.07142	6.69834
12	11.5826	10.9286	10.5295	10.5084	10.6016	10.5328	11.7031	11.3622	11.1331	11.147	10.9372	10.6361	11.772	11.445	11.0835	11.0663	10.791	10.6963
13	8.4136	8.26839	8.11513	8.09755	7.52526	7.50817	8.60151	8.2086	8.11638	8.10609	7.67047	7.7388	8.45631	8.31964	7.6363	7.74276	7.90109	7.82422
14	8.12547	7.86779	7.06102	7.07757	6.94873	6.75118	8.09111	8.04816	7.03868	7.01745	6.79413	6.45914	8.36597	8.20277	7.58434	7.54998	6.79413	6.91438
15	8.30318	7.96752	7.73919	7.73786	7.65836	7.41103	8.37385	8.11769	7.90205	7.90269	7.72903	7.36687	8.47101	8.12652	7.90205	7.90253	7.79969	7.35803
16	7.18137	6.61605	6.25272	6.24222	6.20972	6.05072	7.12837	6.94287	6.38071	6.35988	6.44822	6.04189	7.1902	7.07537	6.40721	6.39339	6.14789	6.15672
17	6.87192	6.71845	6.48857	6.47973	6.14721	6.05343	6.9316	6.72698	6.35184	6.3241	6.17279	5.8147	6.95718	6.63319	6.07152	6.06195	6.0108	5.86586
18	8.84077	8.71499	8.14272	8.13998	7.90638	7.60989	8.58022	8.44545	8.03764	7.99451	7.91537	7.37629	8.78686	8.36459	8.06576	8.03216	8.16693	7.79857
19	7.02237	7.1372	6.60321	6.59538	6.66905	6.37755	6.81921	6.91637	6.59555	6.59538	6.44822	6.29805	7.12837	6.85454	6.67132	6.63371	6.58955	6.37755
20	7.08431	6.75625	6.60945	6.60552	6.67646	6.38386	7.27938	7.16411	6.70925	6.69646	6.53459	6.53459	7.27051	7.14638	6.86018	6.81832	6.70305	6.62326
21	8.80684	7.36439	7.60952	7.60794	7.50525	7.69119	8.9308	7.74754	7.59541	7.60668	7.75881	7.51089	8.71669	8.57019	8.4604	8.46313	8.50257	7.49962
22	7.64204	7.39139	7.17227	7.16328	6.95693	6.94022	7.79243	7.241	7.10185	7.09719	7.09061	6.72856	7.58634	7.34126	7.01289	7.05162	7.05719	6.90123
23	8.39409	8.18059	7.93023	7.92776	7.87719	7.8491	8.29858	7.89966	7.85585	7.86595	7.85471	7.40523	8.38286	8.366	7.95136	7.97605	7.28162	6.93889
24	7.31257	7.20619	6.71064	6.71906	6.60707	6.25992	7.38536	6.92063	6.78263	6.78024	6.67426	6.58468	7.43016	7.40776	6.98379	6.95422	6.90383	6.52308
25	7.81666	7.61007	7.30299	7.29016	6.74466	6.56041	7.87807	7.62124	7.30024	7.29741	7.09082	6.94566	7.96741	7.93391	7.33291	7.35882	7.05733	6.94566
26	7.71854	7.19649	6.20254	6.19168	5.89977	5.83241	6.68005	6.68005	6.03637	6.02327	5.66962	5.51806	6.18606	6.15238	5.76048	5.79873	5.69208	5.56297
27	8.70782	8.26429	7.50797	7.50741	7.41653	7.08528	8.32605	7.9555	7.54654	7.54566	7.50636	7.32108	7.8376	7.49513	7.09839	7.09651	6.96177	6.82141
28	7.53451	7.34882	7.20366	7.20815	6.94931	6.90992	7.53451	7.53451	7.10812	7.10124	6.99432	6.69609	7.54577	7.4895	7.02873	7.02808	6.84802	6.70735
29	8.7077	8.32345	8.00104	8.00136	8.02397	7.99571	8.6964	8.34606	8.01349	7.93356	8.2726	8.05222	8.69075	8.37996	8.06479	8.06917	8.14828	7.95616
30	7.51871	7.38956	6.99891	6.99489	6.39568	6.17107	7.49625	7.19865	6.99812	6.98912	6.48552	6.11492	7.5524	7.01335	6.90312	6.90104	6.32268	6.00823

## Sheet: FR
	Interval 0	Interval 1	Interval 2	Interval 3	Interval 4	Interval 5	Interval 0	Interval 1	Interval 2	Interval 3	Interval 4	Interval 5	Interval 0	Interval 1	Interval 2	Interval 3	Interval 4	Interval 5
Subject Code	Flattening Ratio (Cycle 1)						Flattening Ratio (Cycle 2)						Flattening Ratio (Cycle 3)
1	3.338	3.33	3.072	3.527	3.218	3.415	3.389	3.379	3.021	3.194	2.974	2.762	3.134	3.003	2.737	2.798	2.876	2.881
2	2.367	2.452	2.312	2.085	2.633	2.919	2.647	2.465	2.781	2.564	3.078	2.966	2.476	2.598	2.592	2.605	2.966	3.054
3	5.963	5.961	5.672	5.121	6.17	6.049	6.001	6.075	5.676	5.341	6.129	5.272	4.346	4.43	4.616	5.113	5.64	5.309
4	3.123	2.676	3.195	3.306	3.678	2.887	2.909	3.541	3.535	3.203	3.468	3.471	3.41	3.146	3.374	3.212	3.388	3.547
5	1.807	1.794	1.54	2.619	3.418	3.339	2.478	2.06	2.218	2.048	2.689	2.553	1.626	1.763	2.143	3.301	2.71	3.145
6	4.584	4.771	4.849	4.021	3.554	3.176	4.258	4.223	3.766	3.501	3.981	3.738	4.173	4.26	4.3	3.316	3.177	3.094
7	3.467	3.531	3.166	3.156	3.573	3.376	3.523	3.643	3.586	3.831	3.91	3.497	3.437	3.699	3.866	3.725	4.441	4.624
8	2.491	2.556	2.735	2.922	2.714	2.542	2.564	2.64	2.52	2.501	2.401	2.513	2.722	2.789	2.421	2.161	2.219	1.818
9	2.764	2.38	2.216	2.53	2.595	2.555	2.56	2.338	2.238	2.834	2.717	3.53	2.111	2.229	2.117	2.632	2.202	2.188
10	1.916	2.117	1.512	1.643	1.4	1.606	2.177	1.976	1.319	1.376	1.661	1.517	2.077	1.391	1.349	1.433	1.676	1.973
11	2.943	3.304	2.961	2.95	2.547	3.742	2.685	2.812	2.507	2.677	3.205	3	2.821	2.712	2.82	3.007	3.133	2.573
12	4.428	4.316	4.436	4.215	4.241	4.394	4.021	4.13	4.666	3.931	4.385	4.006	4.094	3.954	4.57	3.857	4.116	4.447
13	2.119	2.156	1.945	1.925	2.235	2.012	2.001	2.214	1.993	1.954	2.24	2.055	1.914	1.749	2.035	1.77	1.761	2.03
14	3.57	3.785	3.928	4.396	4.966	4.763	4.146	4.162	4.176	4.186	4.591	4.421	4.207	4.574	4.787	4.227	4.819	4.511
15	2.325	2.449	2.369	2.432	2.077	2.402	2.244	2.508	2.279	2.414	2.265	2.286	2.744	2.582	2.454	2.271	2.068	2.209
16	4.585	4.61	5.133	4.517	5.46	5.383	4.345	4.67	4.819	4.365	4.695	5.364	4.483	4.3	4.89	4.626	4.998	4.953
17	2.397	2.436	2.166	2.065	2.462	2.145	2.546	2.658	2.549	2.362	2.546	2.345	2.272	2.496	2.415	2.572	2.34	2.738
18	2.874	2.963	2.928	3.183	3.479	3.494	3.221	3.201	2.695	3.321	2.97	3.349	2.295	2.369	2.206	2.717	2.706	2.779
19	3.247	2.854	2.299	2.88	2.529	2.585	3.534	2.701	2.669	3.052	2.747	2.644	3.088	3.002	3.136	2.922	2.488	2.958
20	2.412	2.729	3.007	2.935	2.576	2.564	2.375	2.42	2.505	2.858	2.553	2.695	2.788	2.537	2.681	3.209	2.86	2.802
21	4.384	4.613	4.831	5.154	5.493	4.883	5.064	5.252	5.38	5.099	5.127	5.171	5.059	5.164	5.469	5.688	5.899	5.815
22	3.5	3.709	4.305	4.662	3.362	3.514	3.971	4.12	4.072	4.005	3.354	3.778	4.087	4.118	4.091	4.274	4.377	4.593
23	3.391	3.605	3.833	3.461	3.154	3.459	3.641	3.699	3.551	3.02	2.99	2.956	3.497	3.584	3.368	3.333	3.193	3.169
24	2.778	2.931	3.072	3.109	2.617	2.559	2.824	2.745	2.85	3.036	2.869	2.958	2.953	3.096	2.701	2.583	2.664	2.832
25	3.701	3.597	3.57	2.953	2.998	2.907	3.528	3.073	3.211	3.38	3.684	3.151	3.025	3.33	3.358	3.103	3.484	2.695
26	4.027	4.272	4.367	4.097	3.813	4.28	4.128	4.236	4.288	3.643	3.379	3.522	4.007	3.855	3.7	3.09	2.853	4.181
27	2.216	2.364	2.596	2.504	2.21	1.974	2.57	2.496	2.385	2.35	2.23	2.049	2.001	2.263	2.31	2.257	1.976	1.862
28	3.887	3.748	3.804	3.917	4.268	4.533	4.004	3.973	3.732	3.725	4.001	4.339	3.999	4.005	4.032	4.211	4.25	4.069
29	3.933	3.989	4.001	4.018	4.111	4.134	3.899	4.012	4.121	4.088	3.998	4.098	3.969	4.296	4.179	3.95	4.223	4.17
30	2.599	2.623	2.409	2.475	2.489	2.484	2.458	2.587	2.399	2.444	2.486	2.499	2.442	2.393	2.419	2.459	2.525	2.487

## Sheet: Angle
	Interval 0	Interval 1	Interval 2	Interval 3	Interval 4	Interval 5	Interval 0	Interval 1	Interval 2	Interval 3	Interval 4	Interval 5	Interval 0	Interval 1	Interval 2	Interval 3	Interval 4	Interval 5
Subject Code	Rotation Angle (Cycle 1)						Rotation Angle (Cycle 2)						Rotation Angle (Cycle 3)
1	0.468	0.592	-2.566	-0.822	-2.839	1.079	-0.419	-0.573	-0.382	3.367	0.94	0.689	-2.399	-1.113	-2.376	-3.21	-5.541	1.906
2	-6.524	-2.52	-5.505	-2.643	-5.495	-7.297	-7.513	-4.434	-2.481	-4.55	-7.373	-9.139	-6.765	-4.268	-3.543	-2.44	-0.157	-5.658
3	-7.897	-7.893	-8.247	-12.297	-10.774	-9.76	-6.084	-6.508	-9.275	-10.765	-8.33	-8.946	-10.829	-10.234	-9.404	-8.202	-12.805	-11.65
4	-5.06	-7.336	-9.229	-7.219	-8.789	-7.176	-1.504	-5.56	-5.162	-7.469	-6.086	-6.368	-8.418	-6.463	-5.906	-6.864	-6.17	-7.653
5	-10.213	-3.347	9.386	-9.258	-9.953	-14.685	-12.539	-17.997	-4.61	-8.829	-7.365	-10.312	4.117	-2.273	-4.032	-4.211	-7.508	-6.802
6	-6.162	-6.989	-8.081	-6.962	-8.762	-4.918	-10.652	-7.134	-6.633	-7.873	-7	-6.143	-9.197	-9.251	-6.979	-10.468	-8.779	-7.025
7	-8.894	-7.342	-6.068	-6.002	-6.376	-9.584	-4.74	-6.961	-8.218	-9.645	-8.969	-9.192	-5.478	-1.17	-3.255	-2.471	-2.024	-2.097
8	-4.871	-7.165	-7.65	-6.608	-5.903	-4.07	-5.982	-6.825	-7.513	-2.506	-9.809	-10.697	-11.129	-8.288	-10.445	-5.513	-7	-7.68
9	-4.111	-4.713	-5.423	-7.322	-2.922	-5.146	-2.775	-8.499	-3.793	-5.13	-8.122	-4.658	-3.38	-1.444	-1.628	-1.257	-7.112	-0.134
10	4.865	1.998	-12.795	-21.695	-14.468	-11.208	2.763	1.582	-3.805	-12.705	-5.478	-2.218	3.94	-2.393	1.28	-7.62	-0.393	2.867
11	-14.14	-12.507	-15.386	-13.732	-17.329	-16.401	-12.965	-14.938	-19.83	-22.583	-15.305	-14.364	-20.998	-19.582	-17.962	-20.22	-19.995	-18.392
12	1.274	0.399	0.105	-0.44	0.337	0.458	0.025	-2.536	0.393	-0.645	-1.165	1.71	-2.167	-2.266	0.308	0.131	-0.321	1.45
13	-3.98	-7.433	-6.129	-8.991	-7.348	-14.279	-5.256	-8.893	-10.122	-9.624	-8.734	-8.47	-6.052	-10.816	-10.343	-3.314	-10.023	-1.579
14	6.029	5.765	2.009	2.809	2.277	0.262	-2.197	-2.532	-0.341	2.914	0.289	3.382	3.588	1.475	-1.041	-1.385	-2.363	0.597
15	-2.306	4.408	-0.114	-2.867	-3.288	-2.328	1.018	-3.54	7.324	-1	3.122	4.141	0.522	7.695	4.61	2.413	4.674	-0.577
16	-2.664	-3.762	-3.034	-5.688	-3.724	-4.606	-3.808	-4.087	-3.622	-4.458	-5.619	-4.193	-3.305	-3.526	-4.333	-4.383	-4.169	-4.45
17	-11.713	-6.538	-5.319	-1.766	-1.859	-0.899	-3.618	-2.222	-2.803	-2.322	0.933	3.694	0.497	-5.581	5.084	1.608	6.672	4.555
18	-4.997	-1.67	-2.923	-8.473	-2.765	-4.309	-6.447	-10.596	-5.237	-4.986	0.025	-3.776	-4.763	-1.168	-1.313	-2.49	-4.672	-6.983
19	0.706	0.534	4.586	-0.589	-0.246	-2.393	0.327	-1.21	2.953	-0.526	5.756	0.435	2.024	2.625	-0.263	-2.037	-4.289	-2.302
20	-7.048	-7.208	-8.102	-4.98	-9.194	-5.982	-8.952	-6.217	-6.684	-8.093	-8.579	-8.016	-7.09	-11.241	-9.164	-6.656	-7.303	-9.265
21	3.504	4.574	3.814	6.633	12.907	11.514	8.915	6.459	6.882	10.12	6.072	8.915	7.524	7.989	10.125	6.203	8.276	7.253
22	-2.663	6.843	1.302	4.844	5.947	5.826	4.764	3.576	3.879	5.492	7.524	4.236	4.399	6.789	1.332	5.947	8.427	9.273
23	-4.485	-6.072	-6.17	-9.728	-11.31	-7.765	-8.13	-4.485	-4.865	-5.315	-10.784	-9.66	-1.146	-2.386	-3.991	-5.315	-6.072	-5.042
24	-10.954	-11.976	-13.241	-9.462	-11.976	-13.671	-8.973	-13.627	-11.31	-10.713	-13.241	-12.2	-11.634	-10.713	-11.889	-11.976	-7.125	-12.875
25	-3.652	-1.123	-6.203	-7.496	-3.991	-9.926	-1.193	-6.911	-4.086	-2.603	-2.386	-1.332	-3.991	1.146	-1.102	-2.603	0	-5.711
26	-14.421	-11.976	-6.953	-10.305	-9.211	-13.241	-10.539	-9.039	-7.496	-6.633	-8.366	-7.352	-10.954	-7.907	-6.52	-8.616	-8.616	-6.52
27	-14.036	-12.875	-11.889	-15.376	-16.144	-25.821	-17.969	-19.537	-10.713	-20.556	-14.036	-16.39	-16.39	-10.176	-10.437	-10.539	-19.026	-18.97
28	-4.764	-2.793	-4.086	-2.337	-8.13	-8.13	-8.973	-5.711	-7.696	-7.853	-2.862	1.397	-2.936	-3.366	-2.437	0	-1.169	-2.203
29	2.022	4.421	7.176	9.487	11.865	14.081	2.122	4.521	7.276	9.587	11.965	14.181	1.922	4.321	7.076	9.387	11.765	13.981
30	1.988	1.689	1.099	-0.799	-1.416	-2.402	1.987	1.688	1.098	-0.798	-1.415	-2.401	1.989	1.69	1.1	-0.802	-1.417	-2.403

## Sheet: Rotation
	Interval 0	Interval 1	Interval 2	Interval 3	Interval 4	Interval 5	Interval 0	Interval 1	Interval 2	Interval 3	Interval 4	Interval 5	Interval 0	Interval 1	Interval 2	Interval 3	Interval 4	Interval 5
Subject Code	Rotation Displacement (Cycle 1)						Rotation Displacement (Cycle 2)						Rotation Displacement (Cycle 3)
1	0	0.124	-3.158	1.744	-2.017	3.918	0	-0.154	0.191	3.749	-2.427	-0.251	0	1.286	-1.263	-0.834	-2.331	7.447
2	0	4.004	-2.985	2.862	-2.852	-1.802	0	3.079	1.953	-2.069	-2.823	-1.766	0	2.497	0.725	1.103	2.283	-5.501
3	0	0.004	-0.354	-4.05	1.523	1.014	0	-0.424	-2.767	-1.49	2.435	-0.616	0	0.595	0.83	1.202	-4.603	1.155
4	0	-2.276	-1.893	2.01	-1.57	1.613	0	-4.056	0.398	-2.307	1.383	-0.282	0	1.955	0.557	-0.958	0.694	-1.483
5	0	6.866	12.733	-18.644	-0.695	-4.732	0	-5.458	13.387	-4.219	1.464	-2.947	0	-6.39	-1.759	-0.179	-3.297	0.706
6	0	-0.827	-1.092	1.119	-1.8	3.844	0	3.518	0.501	-1.24	0.873	0.857	0	-0.054	2.272	-3.489	1.689	1.754
7	0	1.552	1.274	0.066	-0.374	-3.208	0	-2.221	-1.257	-1.427	0.676	-0.223	0	4.308	-2.085	0.784	0.447	-0.073
8	0	-2.294	-0.485	1.042	0.705	1.833	0	-0.843	-0.688	5.007	-7.303	-0.888	0	2.841	-2.157	4.932	-1.487	-0.68
9	0	-0.602	-0.71	-1.899	4.4	-2.224	0	-5.724	4.706	-1.337	-2.992	3.464	0	1.936	-0.184	0.371	-5.855	6.978
10	0	-2.867	-14.793	-8.9	7.227	3.26	0	-1.181	-5.387	-8.9	7.227	3.26	0	-6.333	3.673	-8.9	7.227	3.26
11	0	1.633	-2.879	1.654	-3.597	0.928	0	-1.973	-4.892	-2.753	7.278	0.941	0	1.416	1.62	-2.258	0.225	1.603
12	0	-0.875	-0.294	-0.545	0.777	0.121	0	-2.561	2.929	-1.038	-0.52	2.875	0	-0.099	2.574	-0.177	-0.452	1.771
13	0	-3.453	1.304	-2.862	1.643	-6.931	0	-3.637	-1.229	0.498	0.89	0.264	0	-4.764	0.473	7.029	-6.709	8.444
14	0	-0.264	-3.756	0.8	-0.532	-2.015	0	-0.335	2.191	3.255	-2.625	3.093	0	-2.113	-2.516	-0.344	-0.978	2.96
15	0	6.714	-4.522	-2.753	-0.421	0.96	0	-4.558	10.864	-8.324	4.122	1.019	0	7.173	-3.085	-2.197	2.261	-5.251
16	0	-1.098	0.728	-2.654	1.964	-0.882	0	-0.279	0.465	-0.836	-1.161	1.426	0	-0.221	-0.807	-0.05	0.214	-0.281
17	0	5.175	1.219	3.553	-0.093	0.96	0	1.396	-0.581	0.481	3.255	2.761	0	-6.078	10.665	-3.476	5.064	-2.117
18	0	3.327	-1.253	-5.55	5.708	-1.544	0	-4.149	5.359	0.251	5.011	-3.801	0	3.595	-0.145	-1.177	-2.182	-2.311
19	0	-0.172	4.052	-5.175	0.343	-2.147	0	-1.537	4.163	-3.479	6.282	-5.321	0	0.601	-2.888	-1.774	-2.252	1.987
20	0	-0.16	-0.894	3.122	-4.214	3.212	0	2.735	-0.467	-1.409	-0.486	0.563	0	-4.151	2.077	2.508	-0.647	-1.962
21	0	1.07	-0.76	2.819	6.274	-1.393	0	-2.456	0.423	3.238	-4.048	2.843	0	0.465	2.136	-3.922	2.073	-1.023
22	0	9.506	-5.541	3.542	1.103	-0.121	0	-1.188	0.303	1.613	2.032	-3.288	0	2.39	-5.457	4.615	2.48	0.846
23	0	-1.587	-0.098	-3.558	-1.582	3.545	0	3.645	-0.38	-0.45	-5.469	1.124	0	-1.24	-1.605	-1.324	-0.757	1.03
24	0	-1.022	-1.265	3.779	-2.514	-1.695	0	-4.654	2.317	0.597	-2.528	1.041	0	0.921	-1.176	-0.087	4.851	-5.75
25	0	2.529	-5.08	-1.293	3.505	-5.935	0	-5.718	2.825	1.483	0.217	1.054	0	5.137	-2.248	-1.501	2.603	-5.711
26	0	2.445	5.023	-3.352	1.094	-4.03	0	1.5	1.543	0.863	-1.733	1.014	0	3.047	1.387	-2.096	0	2.096
27	0	1.161	0.986	-3.487	-0.768	-9.677	0	-1.568	8.824	-9.843	6.52	-2.354	0	6.214	-0.261	-0.102	-8.487	0.056
28	0	1.971	-1.293	1.749	-5.793	0	0	3.262	-1.985	-0.157	4.991	4.259	0	-0.43	0.929	2.437	-1.169	-1.034
29	0	2.399	2.755	2.311	2.378	2.216	0	2.399	2.755	2.311	2.378	2.216	0	2.399	2.755	2.311	2.378	2.216
30	0	-0.299	-0.59	-1.898	-0.617	-0.986	0	-0.299	-0.59	-1.896	-0.617	-0.986	0	-0.299	-0.59	-1.902	-0.615	-0.986

## Sheet: X
	Interval 0	Interval 1	Interval 2	Interval 3	Interval 4	Interval 5	Interval 0	Interval 1	Interval 2	Interval 3	Interval 4	Interval 5	Interval 0	Interval 1	Interval 2	Interval 3	Interval 4	Interval 5
Subject Code	X-Coordinate (Cycle 1)						X-Coordinate (Cycle 2)						X-Coordinate (Cycle 3)
1	45.5114	45.6463	45.9581	46.4496	46.7736	46.3576	45.7712	45.7847	45.8473	46.626	46.6067	46.5236	45.8281	45.6509	45.4357	45.1859	45.5447	45.5082
2	40.3241	40.1877	39.5702	39.7561	39.8519	39.8522	40.4828	40.3284	39.6462	39.9915	39.9917	40.0225	40.2549	40.4828	39.7714	39.7789	39.7427	39.6696
3	44.2558	44.0908	44.3901	44.4335	44.6082	44.6784	43.7946	44.137	44.3558	44.5697	44.4704	44.6958	44.7139	44.6483	44.1857	44.4028	44.6409	44.2554
4	40.2339	40.2881	40.3495	40.4053	40.4408	40.2256	40.5127	40.2791	40.3546	40.5586	40.4877	40.2091	40.4907	40.5451	40.0836	40.034	40.0293	40.2706
5	42.9922	42.8054	42.8322	41.8069	41.7744	41.7397	43.7726	43.5807	43.2011	42.1977	42.2715	42.0567	43.1486	43.1382	42.1594	41.8703	42.0578	42.0144
6	42.4953	42.7284	42.4843	42.4811	42.7637	43.0491	43.6011	43.6471	43.0873	42.9868	42.5838	42.8994	43.5911	43.5494	43.449	42.6726	42.7813	42.5832
7	44.2325	44.336	44.5813	44.5201	45.2702	45.5245	44.332	44.0056	43.6354	43.7637	43.6506	43.8439	42.9877	42.8666	42.8452	43.0071	42.8382	43.2245
8	46.1984	46.7106	46.3797	45.8264	45.5411	45.3067	46.1035	45.9584	45.8802	45.9156	45.6953	45.989	46.1381	46.123	45.8676	45.7206	45.399	45.9837
9	49.4538	50.4315	50.2893	50.3278	50.1893	50.6838	50.0238	50.2339	50.1852	50.3344	50.7458	50.6043	50.0763	50.0909	50.0245	50.2786	50.6104	50.2251
10	44.0159	43.8745	41.8177	41.0218	41.3054	41.9618	43.9755	43.5392	41.8728	41.1908	41.7937	43.1255	43.8018	41.3925	40.8682	40.7213	41.6608	43.6946
11	40.964	40.7606	41.0424	40.8914	41.3158	41.0174	41.0829	41.0701	40.4266	40.3928	40.2305	40.6163	40.676	41.0332	40.5918	40.5878	40.9047	40.3279
12	44.0371	44.4574	44.5211	44.2897	43.4853	43.3912	44.2186	44.7285	44.2229	43.8446	43.9674	43.8636	45.0383	44.4467	43.1871	43.4894	43.6968	43.6387
13	41.1401	41.8375	42.0772	41.9891	42.0551	41.9763	43.0921	44.5791	44.3061	45.0417	43.7482	43.7577	43.4953	43.8045	44.2551	43.7808	43.7383	43.1759
14	43.6091	42.3829	42.6774	42.7093	42.2615	41.8314	43.0948	42.4767	42.4759	42.3512	42.0976	41.7282	42.3428	42.7009	42.8513	42.9569	42.6071	42.4065
15	45.2083	45.3508	45.2475	45.2529	45.0994	45.1316	45.5398	45.9126	45.5751	45.5588	45.4024	45.3983	45.6094	45.6716	45.5997	45.613	45.159	45.4513
16	43.7085	43.9155	43.671	43.6091	43.8483	43.9579	44.1742	43.7922	43.6132	43.498	43.763	43.9811	43.5989	43.5341	43.1468	42.8875	43.601	43.2113
17	39.9752	39.9958	40.0235	40.1439	40.5116	40.7279	42.5726	41.8163	41.9446	41.6931	41.3671	41.7113	42.8223	42.255	41.7929	41.6741	41.6929	41.6599
18	45.9903	46.009	45.584	46.0506	46.5656	47.2422	47.1136	46.988	46.4634	46.89	46.5796	47.2266	47.5647	48.0856	48.336	48.5247	48.2288	47.7323
19	45.2968	45.2407	45.6325	45.7022	45.9801	45.9232	45.441	45.3182	45.7249	45.6424	45.8462	45.8786	45.397	45.6055	45.5687	45.1914	45.5109	45.6303
20	41.2812	40.8863	40.8447	41.0244	40.8022	40.8773	41.6493	41.7095	41.9149	42.3064	41.8334	42.0233	41.7849	41.7738	41.3669	41.816	42.3007	42.3867
21	28.6347	28.7781	28.8316	28.918	29.0312	29.5429	28.8491	28.9535	29.2927	28.6874	29.1603	29.2772	28.4728	28.8997	28.8617	28.4553	28.4993	28.3161
22	34.3186	34.8506	34.8039	33.6408	34.891	35.0836	34.5774	33.7577	33.8892	34.4088	35.3307	34.8669	34.6823	34.167	33.6382	33.998	34.8703	34.437
23	32.6727	32.5238	32.3733	32.1531	32.8284	32.8649	32.615	32.7583	32.3234	32.5668	32.9055	32.5485	32.1911	32.3152	32.4447	32.4783	32.3122	31.7273
24	35.8161	35.8139	35.9404	35.7766	35.7935	35.8739	35.9876	35.5245	36.191	36.13	36.0034	36.0683	35.6824	35.9516	36.0883	35.7302	35.9629	35.5962
25	34.8757	35.4541	35.67	34.9827	35.2127	35.9044	36.1367	35.4395	35.5653	35.4923	35.2472	35.1978	35.1273	35.1981	35.3401	35.0366	34.3333	34.5027
26	33.562	33.5647	34.0007	34.3507	34.7449	33.9129	33.9078	33.8911	33.9047	34.1502	34.4166	34.0433	33.6822	34.1283	34.2979	34.7056	34.911	34.4183
27	35.4486	35.2562	35.6167	35.6247	35.7655	35.8248	35.3967	34.8315	34.9972	35.1065	35.1295	35.2285	34.8859	34.9181	34.625	35.3415	34.8389	34.843
28	30.4727	30.4209	30.479	30.458	30.3289	31.0761	30.2909	30.3367	30.2926	30.1328	30.3643	30.2613	29.8233	30.3645	30.1145	29.9733	29.9019	30.4201
29	33.8278	34.0042	34.1343	34.3308	34.5305	34.7213	33.903	34.0794	34.2094	34.4059	34.6057	34.7964	33.7526	33.929	34.0591	34.2556	34.4553	34.6461
30	31.6997	31.4898	31.0842	30.8144	30.7717	30.6608	31.6247	31.4148	31.0092	30.7395	30.6968	30.5858	31.7746	31.5647	31.1591	30.8893	30.8467	30.7357

## Sheet: Y
	Interval 0	Interval 1	Interval 2	Interval 3	Interval 4	Interval 5	Interval 0	Interval 1	Interval 2	Interval 3	Interval 4	Interval 5	Interval 0	Interval 1	Interval 2	Interval 3	Interval 4	Interval 5
Subject Code	Y-Coordinate (Cycle 1)						Y-Coordinate (Cycle 2)						Y-Coordinate (Cycle 3)
1	10.8522	10.9369	10.9889	11.1493	11.0216	11.0707	10.9126	10.9373	10.9475	10.9675	11.0862	11.1994	10.9805	10.9538	10.9543	10.9864	10.9047	11.1568
2	10.3322	10.3002	10.2814	10.3609	10.3492	10.2576	10.3477	10.3352	10.4249	10.33	10.3858	10.3732	10.3217	10.3801	10.2811	10.384	10.3725	10.2142
3	10.4948	10.3663	10.3404	10.2724	10.1154	10.1449	10.4184	10.2436	10.1659	10.0401	10.0034	9.97359	10.6062	10.6232	10.5461	10.53	10.5459	10.454
4	10.8161	10.7864	10.7875	10.7172	10.9075	10.8012	10.7632	10.82	10.7649	10.7024	10.7624	10.7859	10.7704	10.7589	10.8252	10.7149	10.677	10.6568
5	10.5852	10.7321	10.3786	10.572	10.2556	10.368	10.5191	10.5453	10.5807	10.3021	10.3864	10.3607	10.6379	10.3571	10.4966	10.2477	10.4632	10.3912
6	10.8671	10.929	10.8232	10.885	11.1313	11.2559	11.1375	11.1367	11.0988	11.1457	11.1005	11.0762	10.968	11.0057	11.0032	10.982	10.943	10.9473
7	11.1481	11.2105	11.2606	11.1177	11.2232	11.3287	11.0702	11.1957	11.1248	11.1242	11.0897	11.1005	10.9998	10.9433	10.9326	11.0092	10.9254	10.9789
8	11.5271	11.6251	11.6314	11.5665	11.4897	11.4801	11.5866	11.6225	11.4875	11.5498	11.5851	11.5667	11.7286	11.8717	11.6012	11.6877	11.7254	11.8172
9	10.7253	10.8986	10.8654	10.9161	10.83	10.8944	10.968	10.7721	10.9111	10.7307	10.8395	10.8093	11.0334	10.9115	11.0139	10.9063	10.9414	11.0421
10	11.8337	11.7335	11.9395	11.8638	12.0486	12.2933	11.8866	12.0798	12.0415	12.0646	12.2238	12.5044	11.8923	12.0979	11.9844	11.8699	12.1635	11.9859
11	10.745	10.5611	10.6975	10.9465	10.8861	10.8046	10.6889	10.6811	10.6707	10.8134	10.8378	10.8542	10.774	10.872	10.6989	10.8393	10.8703	10.8453
12	10.4815	10.555	10.4788	10.4767	10.495	10.4774	10.3745	10.4401	10.4409	10.3579	10.3596	10.4496	10.4384	10.3968	10.5398	10.4458	10.3814	10.5378
13	10.9959	11.1662	11.3028	11.1342	11.1019	11.1973	11.1271	11.4973	11.2397	11.4024	11.2819	11.1863	10.9994	11.0369	11.2572	10.964	10.9246	11.1773
14	11.43	11.4726	11.3672	11.5379	11.3565	11.4766	11.2833	11.1688	11.1208	11.2366	11.4098	11.3879	11.2739	11.3001	11.2311	11.2373	11.0828	11.0665
15	12.0789	12.2637	11.9771	11.8923	11.7641	11.7823	12.1977	12.2512	12.1451	12.0249	11.9281	11.9681	12.2608	12.1792	12.1416	12.0029	11.9016	12.0884
16	10.2374	10.2388	10.114	10.2639	10.194	10.1599	10.3211	10.3475	10.2107	10.3507	10.2218	10.2205	10.2696	10.2065	10.1118	10.1459	10.2657	10.197
17	10.7207	10.8586	10.8954	10.845	10.8842	11.0112	11.173	11.0634	11.0736	11.0055	11.0492	10.9734	11.2873	10.9863	11.1555	11.133	11.0399	11.0295
18	11.3025	11.2889	11.2483	11.196	11.3526	11.1082	11.4406	11.4184	11.4437	11.4187	11.4052	11.3217	11.3809	11.4464	11.5235	11.5407	11.5144	11.498
19	11.0683	11.0623	10.9889	11.0483	10.9423	11.0014	11.0288	11.0194	10.9883	10.9039	11.0296	11.0127	11.0885	11.0668	11.0502	11.0467	11.0285	10.9781
20	11.082	11.1278	11.1681	11.0976	11.1906	11.2529	11.1193	11.1239	11.2444	10.9477	10.909	11.1679	11.0876	11.1153	11.1163	10.9914	11.1627	11.2881
21	10.4227	10.3546	10.2788	10.221	10.1957	10.2971	10.0471	10.1779	10.1801	10.2039	10.373	10.3744	10.2252	10.1723	10.2265	10.3907	10.3168	10.3457
22	10.2093	10.0785	10.0234	10.2292	10.2729	10.2014	10.1589	10.1509	10.2646	10.2693	10.1843	10.3225	10.0998	10.1224	10.2314	10.1926	10.2663	10.229
23	10.0235	10.0466	9.98688	10.1673	10.2921	10.0774	10.0335	10.0873	10.0622	10.0681	10.2888	10.1983	9.93869	10.0088	10.1058	10.1301	10.1245	10.1629
24	10.1375	10.0962	10.1904	10.1125	10.0966	10.1333	10.083	10.1761	10.1847	10.1537	10.2146	10.134	10.1518	10.1056	10.2163	10.1407	10.1578	10.0957
25	10.3215	10.3313	10.4045	10.4209	10.4497	10.6138	10.398	10.6168	10.5975	10.5034	10.5484	10.4943	10.4551	10.3986	10.4364	10.3239	10.4484	10.6886
26	13.6407	11.4095	11.3101	11.4706	11.4893	11.3348	11.2766	11.3775	11.2403	11.3801	11.4468	11.3118	11.1991	11.2029	11.333	11.4986	11.5107	11.2864
27	10.9701	11.0136	11.0589	10.9972	11.1857	11.1373	10.9052	10.9616	10.9397	11.1176	11.0086	11.1077	10.9045	10.9076	11.141	11.2377	10.8911	10.9542
28	11.1194	11.0536	11.1509	11.1328	11.2231	11.198	11.2004	11.0948	11.1901	11.1403	11.1711	10.9812	11.1184	11.1337	11.1151	11.0995	11.117	11.1541
29	10.9003	11.0024	11.1025	11.194	11.3163	11.4423	10.9755	11.0776	11.1777	11.2692	11.3915	11.5175	10.8252	10.9272	11.0274	11.1188	11.2411	11.3671
30	11.1078	10.978	10.8691	10.7658	10.667	10.5672	11.1827	11.0529	10.944	10.8407	10.7419	10.6421	11.0328	10.903	10.7942	10.6908	10.5921	10.4922

## Sheet: X-Displacement
	Interval 0	Interval 1	Interval 2	Interval 3	Interval 4	Interval 5	Interval 0	Interval 1	Interval 2	Interval 3	Interval 4	Interval 5	Interval 0	Interval 1	Interval 2	Interval 3	Interval 4	Interval 5
Subject Code	X-Coordinate (Cycle 1)						X-Coordinate (Cycle 2)						X-Coordinate (Cycle 3)
1	0	0.134948	0.311776	0.491453	0.324027	-0.415954	0	0.0134853	0.0625831	0.778727	-0.0192783	-0.0831909	0	-0.177208	-0.215195	-0.249763	0.358784	-0.0365622
2	0	-0.136356	-0.61753	0.185924	0.0957686	0.000259067	0	-0.154404	-0.682211	0.345337	0.000172712	0.0307427	0	0.227893	-0.711399	0.00751295	-0.0362694	-0.073057
3	0	-0.165014	0.299333	0.0433746	0.174738	0.0701621	0	0.342421	0.21878	0.213918	-0.0992374	0.225357	0	-0.0655863	-0.462631	0.217064	0.238132	-0.38551
4	0	0.0542883	0.0614051	0.0557482	0.0354927	-0.215146	0	-0.233577	0.0754562	0.204015	-0.0708942	-0.278558	0	0.0543796	-0.461496	-0.0495438	-0.00474453	0.241332
5	0	-0.186811	0.0268293	-1.02538	-0.03243	-0.0346883	0	-0.19196	-0.379584	-1.00343	0.0738934	-0.214815	0	-0.0103884	-0.978771	-0.28916	0.187534	-0.0434508
6	0	0.233087	-0.244085	-0.00314233	0.282532	0.285397	0	0.0460259	-0.559797	-0.100555	-0.402957	0.315527	0	-0.0416821	-0.100462	-0.776433	0.10878	-0.198152
7	0	0.103481	0.245249	-0.0611477	0.750047	0.25428	0	-0.326341	-0.370273	0.128316	-0.113076	0.193321	0	-0.121072	-0.0214487	0.161994	-0.168956	0.386265
8	0	0.512141	-0.330862	-0.55329	-0.285357	-0.234384	0	-0.145134	-0.0782206	0.0354032	-0.220297	0.293698	0	-0.0151066	-0.255422	-0.146988	-0.321594	0.584708
9	0	0.977746	-0.142254	0.0384977	-0.138498	0.494554	0	0.210141	-0.0487324	0.149202	0.411455	-0.141502	0	0.014554	-0.066385	0.254085	0.331831	-0.385352
10	0	-0.141408	-2.05681	-0.795869	0.283568	0.656432	0	-0.436338	-1.66638	-0.681972	0.602911	1.33183	0	-2.4093	-0.524319	-0.146854	0.939437	2.0338
11	0	-0.203407	0.28186	-0.151013	0.424401	-0.298435	0	-0.0127993	-0.643462	-0.0337937	-0.162339	0.38582	0	0.357274	-0.441436	-0.00395948	0.316851	-0.576796
12	0	0.420315	0.0636364	-0.231354	-0.80436	-0.0941558	0	0.509926	-0.505566	-0.378293	0.12282	-0.103803	0	-0.591651	-1.25955	0.302319	0.207328	-0.0580705
13	0	0.697412	0.239649	-0.0880776	0.0659889	-0.0787431	0	1.48706	-0.273013	0.735582	-1.29353	0.00951941	0	0.309242	0.450555	-0.474307	-0.0425139	-0.562384
14	0	-1.22623	0.294532	0.0318814	-0.447729	-0.43012	0	-0.618072	-0.000834106	-0.124745	-0.253568	-0.369416	0	0.358109	0.150324	0.105653	-0.349768	-0.200649
15	0	0.142575	-0.103383	0.00545113	-0.153477	0.0321429	0	0.372744	-0.3375	-0.0162594	-0.156391	-0.00413534	0	0.062218	-0.0718985	0.0132519	-0.453947	0.292293
16	0	0.207049	-0.244549	-0.0618421	0.239192	0.109586	0	-0.382049	-0.179041	-0.115132	0.264944	0.218139	0	-0.0647556	-0.387312	-0.259305	0.713534	-0.389756
17	0	0.020591	0.0277008	0.120406	0.367775	0.216251	0	-0.756325	0.128347	-0.251524	-0.325946	0.344137	0	-0.567313	-0.462142	-0.118837	0.0188366	-0.032964
18	0	0.018673	-0.425024	0.466635	0.514976	0.676588	0	-0.125592	-0.52455	0.42654	-0.310332	0.647014	0	0.520853	0.250427	0.18872	-0.295924	-0.496493
19	0	-0.056109	0.391823	0.0696429	0.277914	-0.0568609	0	-0.122744	0.406673	-0.0825188	0.203853	0.0323308	0	0.208459	-0.0367481	-0.377256	0.319455	0.119361
20	0	-0.394821	-0.0416196	0.179661	-0.222222	0.0751412	0	0.0601695	0.205367	0.391525	-0.472976	0.189831	0	-0.0111111	-0.406874	0.449058	0.484652	0.086064
21	0	0.143447	0.0535205	0.0863984	0.113196	0.51171	0	0.104414	0.339138	-0.605315	0.472977	0.116874	0	0.426963	-0.0380573	-0.40632	0.0439874	-0.183231
22	0	0.53198	-0.0466453	-1.16315	1.25017	0.192626	0	-0.819688	0.131428	0.519666	0.92186	-0.463841	0	-0.515262	-0.528845	0.359803	0.872304	-0.433316
23	0	-0.148939	-0.150513	-0.220223	0.675362	0.036504	0	0.143243	-0.434825	0.243385	0.338655	-0.35702	0	0.124054	0.129526	0.0335807	-0.166104	-0.584889
24	0	-0.00224484	0.126534	-0.163873	0.0169859	0.0803652	0	-0.46311	0.666567	-0.0610596	-0.126534	0.0648758	0	0.269231	0.136711	-0.358051	0.23264	-0.366657
25	0	0.57842	0.215946	-0.687365	0.229993	0.691773	0	-0.697228	0.125831	-0.0730778	-0.245087	-0.049391	0	0.0708361	0.141971	-0.303445	-0.703355	0.169469
26	0	0.00269724	0.435978	0.350041	0.394171	-0.832022	0	-0.0167079	0.0135611	0.245523	0.266427	-0.373342	0	0.446093	0.169626	0.407732	0.205365	-0.492695
27	0	-0.192417	0.360557	0.00794245	0.140866	0.0592687	0	-0.565188	0.165668	0.109396	0.0229282	0.098981	0	0.0322194	-0.293122	0.716469	-0.502548	0.00412108
28	0	-0.0517591	0.0581352	-0.0210787	-0.129023	0.747131	0	0.045833	-0.0441077	-0.159853	0.231566	-0.103068	0	0.541145	-0.249944	-0.14125	-0.0714125	0.518191
29	0	0.176426	0.130046	0.196497	0.199729	0.190784	0	0.176426	0.130046	0.196497	0.199729	0.190784	0	0.176426	0.130046	0.196497	0.199729	0.190784
30	0	-0.209891	-0.40562	-0.269764	-0.0426377	-0.110978	0	-0.209891	-0.40562	-0.269764	-0.0426377	-0.110978	0	-0.209891	-0.40562	-0.269764	-0.0426377	-0.110978

## Sheet: Y-Displacement
	Interval 0	Interval 1	Interval 2	Interval 3	Interval 4	Interval 5	Interval 0	Interval 1	Interval 2	Interval 3	Interval 4	Interval 5	Interval 0	Interval 1	Interval 2	Interval 3	Interval 4	Interval 5
Subject Code	Y-Coordinate (Cycle 1)						Y-Coordinate (Cycle 2)						Y-Coordinate (Cycle 3)
1	0	0.0847104	0.0519468	0.160399	-0.12773	0.0490978	0	0.0246914	0.0101614	0.020038	0.118708	0.1132	0	-0.0266857	0.000474834	0.0320988	-0.0817664	0.252137
2	0	-0.032038	-0.0187392	0.0794473	-0.011658	-0.0916235	0	-0.0124352	0.0896373	-0.094905	0.0557858	-0.0125216	0	0.0584629	-0.0990501	0.102936	-0.0114853	-0.15829
3	0	-0.128503	-0.0258341	-0.0680648	-0.156911	0.0294566	0	-0.174833	-0.077693	-0.125739	-0.0367016	-0.0298379	0	0.0169685	-0.0770257	-0.0161106	0.0158246	-0.091897
4	0	-0.0297445	0.00109489	-0.0703467	0.190328	-0.106296	0	0.0567518	-0.0551095	-0.0625	0.0600365	0.0234489	0	-0.0114964	0.0662409	-0.11031	-0.037865	-0.0201642
5	0	0.146883	-0.353478	0.193406	-0.316441	0.112466	0	0.0261969	0.035411	-0.278591	0.0842818	-0.0256549	0	-0.280849	0.139476	-0.248871	0.215537	-0.0719964
6	0	0.0619224	-0.105823	0.0618299	0.246303	0.124584	0	-0.000831793	-0.0378928	0.0468577	-0.0451941	-0.0242144	0	0.0377079	-0.00249538	-0.0212569	-0.0390018	0.00434381
7	0	0.0624647	0.050047	-0.142897	0.10555	0.105456	0	0.125494	-0.0708373	-0.000658514	-0.0345249	0.0108184	0	-0.0565381	-0.0106303	0.0765757	-0.0838194	0.0535278
8	0	0.0980538	0.00630213	-0.0649676	-0.0767377	-0.00963855	0	0.0359592	-0.135032	0.0622799	0.0353105	-0.0183503	0	0.143095	-0.270528	0.086469	0.0377201	0.0918443
9	0	0.173333	-0.0332394	0.0507042	-0.0861033	0.0644131	0	-0.195869	0.138967	-0.180376	0.108826	-0.0302347	0	-0.121878	0.102347	-0.107606	0.0351174	0.100657
10	0	-0.100188	0.206009	-0.0756808	0.184789	0.244695	0	0.193239	-0.0383099	0.0230986	0.159155	0.280657	0	0.205634	-0.113521	-0.114554	0.293615	-0.177559
11	0	-0.183886	0.136372	0.248987	-0.0604052	-0.0814917	0	-0.00773481	-0.0104052	0.142726	0.0244015	0.0163904	0	0.0979742	-0.173112	0.140424	0.0310313	-0.025046
12	0	0.0734694	-0.0762523	-0.00204082	0.0182746	-0.0176252	0	0.0655844	0.000834879	-0.0830241	0.00176252	0.0899814	0	-0.0415584	0.14295	-0.0939703	-0.0643785	0.156308
13	0	0.17024	0.136599	-0.168577	-0.0322551	0.0953789	0	0.37024	-0.257579	0.162662	-0.120518	-0.0955638	0	0.0374307	0.220333	-0.293161	-0.039464	0.25268
14	0	0.0425394	-0.105375	0.170714	-0.181372	0.120019	0	-0.114551	-0.0480074	0.115848	0.173216	-0.0219648	0	0.026228	-0.0689527	0.00611677	-0.154495	-0.0162187
15	0	0.184774	-0.286654	-0.0847744	-0.128195	0.0182331	0	0.0534774	-0.106109	-0.120207	-0.0968045	0.0400376	0	-0.0815789	-0.037594	-0.138722	-0.101316	0.186842
16	0	0.00140977	-0.124812	0.149906	-0.0699248	-0.0341165	0	0.0263158	-0.136748	0.139944	-0.128853	-0.00131579	0	-0.0631579	-0.0946429	0.0340226	0.119831	-0.068703
17	0	0.13795	0.0367498	-0.0504155	0.0392428	0.126962	0	-0.109603	0.010157	-0.0680517	0.043675	-0.0758079	0	-0.300923	0.16916	-0.02253	-0.0930748	-0.010434
18	0	-0.0135545	-0.0405687	-0.0523223	0.156588	-0.24436	0	-0.0221801	0.0253081	-0.0250237	-0.0134597	-0.0835071	0	0.0654028	0.0771564	0.0171564	-0.0262559	-0.0163981
19	0	-0.00601504	-0.0734023	0.0593985	-0.106015	0.0591165	0	-0.0093985	-0.031015	-0.0843985	0.125658	-0.0169173	0	-0.0217105	-0.0166353	-0.00347744	-0.0182331	-0.0503759
20	0	0.0457627	0.0403013	-0.0705273	0.093032	0.0623352	0	0.00461394	0.120527	-0.296704	-0.0387006	0.258851	0	0.0277778	0.00094162	-0.124859	0.171281	0.125424
21	0	-0.0680829	-0.0758144	-0.0577991	-0.0252965	0.101411	0	0.130761	0.00217685	0.0238703	0.169044	0.00142621	0	-0.0528449	0.0541961	0.164165	-0.0738628	0.0288245
22	0	-0.130756	-0.0551534	0.205836	0.0437346	-0.0715725	0	-0.00798567	0.113665	0.00477648	-0.0850063	0.138145	0	0.0226136	0.108963	-0.0388089	0.0737368	-0.0373162
23	0	0.0231617	-0.0597406	0.180421	0.124803	-0.214677	0	0.0538191	-0.0251106	0.0059216	0.220673	-0.0905479	0	0.0701597	0.0969942	0.024286	-0.00562177	0.0383779
24	0	-0.041305	0.0941335	-0.0778958	-0.0158635	0.0367405	0	0.0930859	0.00860521	-0.0309787	0.0609099	-0.0805896	0	-0.0461688	0.110745	-0.075651	0.0171356	-0.0621072
25	0	0.00986326	0.0732272	0.016364	0.0288426	0.164089	0	0.218785	-0.0192035	-0.0941493	0.0449824	-0.0540985	0	-0.0565643	0.0378839	-0.112531	0.124486	0.240155
26	0	-2.23129	-0.0993482	0.160486	0.0187308	-0.154567	0	0.100847	-0.137184	0.139807	0.0667566	-0.135087	0	0.00374616	0.130067	0.165655	0.0120626	-0.22432
27	0	0.0435336	0.045257	-0.0617413	0.188521	-0.048404	0	0.0564214	-0.0219541	0.177956	-0.109021	0.0990559	0	0.00307208	0.233403	0.0966582	-0.346621	0.063165
28	0	-0.0658615	0.097367	-0.0181532	0.0903158	-0.0251294	0	-0.105618	0.0952667	-0.0497337	0.0307554	-0.189858	0	0.0153027	-0.0185282	-0.0156027	0.0174781	0.0370565
29	0	0.102082	0.100128	0.0914831	0.122303	0.125987	0	0.102082	0.100128	0.0914831	0.122303	0.125987	0	0.102082	0.100128	0.0914831	0.122303	0.125987
30	0	-0.129786	-0.10888	-0.103335	-0.0987636	-0.0998127	0	-0.129786	-0.10888	-0.103335	-0.0987636	-0.0998127	0	-0.129786	-0.10888	-0.103335	-0.0987636	-0.0998127

## Sheet: Resultant
	Interval 0	Interval 1	Interval 2	Interval 3	Interval 4	Interval 5	Interval 0	Interval 1	Interval 2	Interval 3	Interval 4	Interval 5	Interval 0	Interval 1	Interval 2	Interval 3	Interval 4	Interval 5
Subject Code	Resultant Displacement (Cycle 1)						Resultant Displacement (Cycle 2)						Resultant Displacement (Cycle 3)
1	0	0.159332	0.316074	0.516966	0.348293	0.418842	0	0.0281339	0.0634027	0.778985	0.120264	0.140481	0	0.179206	0.215195	0.251817	0.367984	0.254774
2	0	0.140069	0.617814	0.202187	0.0964755	0.0916239	0	0.154904	0.688074	0.35814	0.0557861	0.0331949	0	0.235272	0.718261	0.10321	0.0380445	0.174336
3	0	0.209148	0.300445	0.0807105	0.23485	0.0760947	0	0.384472	0.232165	0.248135	0.105807	0.227324	0	0.0677458	0.468999	0.217661	0.238657	0.396312
4	0	0.0619028	0.0614149	0.0897581	0.19361	0.239972	0	0.240372	0.0934382	0.213373	0.0928997	0.279544	0	0.0555815	0.466226	0.120925	0.0381611	0.242173
5	0	0.237641	0.354495	1.04346	0.318098	0.117694	0	0.19374	0.381233	1.04139	0.112088	0.216341	0	0.281041	0.988659	0.38151	0.285702	0.0840919
6	0	0.241172	0.266037	0.0619097	0.37482	0.311405	0	0.0460334	0.561078	0.110936	0.405484	0.316455	0	0.0562075	0.100493	0.776723	0.115561	0.198199
7	0	0.120872	0.250304	0.155431	0.757437	0.275281	0	0.349638	0.376988	0.128318	0.118229	0.193623	0	0.133623	0.0239385	0.179182	0.188605	0.389957
8	0	0.521443	0.330922	0.557091	0.295495	0.234582	0	0.149523	0.156052	0.0716391	0.223109	0.294271	0	0.143891	0.372056	0.170535	0.323799	0.591877
9	0	0.992992	0.146085	0.0636631	0.163081	0.498731	0	0.287269	0.147264	0.234087	0.425604	0.144696	0	0.122744	0.121992	0.275931	0.333684	0.398281
10	0	0.173303	2.0671	0.799459	0.338464	0.700556	0	0.477213	1.66683	0.682363	0.623564	1.36108	0	2.41806	0.536468	0.186249	0.984251	2.04154
11	0	0.274205	0.313117	0.291203	0.428679	0.309361	0	0.0149549	0.643546	0.146672	0.164163	0.386168	0	0.370464	0.474167	0.140479	0.318367	0.577339
12	0	0.426688	0.0993177	0.231363	0.804567	0.0957913	0	0.514126	0.505567	0.387297	0.122833	0.137375	0	0.593109	1.26764	0.316587	0.217094	0.166746
13	0	0.71789	0.275846	0.190199	0.0734502	0.123684	0	1.53246	0.375344	0.753353	1.29913	0.0960367	0	0.311499	0.501544	0.557593	0.0580072	0.616542
14	0	1.22697	0.312815	0.173665	0.483071	0.446551	0	0.628598	0.0480147	0.170241	0.307084	0.370069	0	0.359069	0.165384	0.10583	0.38237	0.201303
15	0	0.233387	0.304727	0.0849495	0.199974	0.0369541	0	0.376561	0.353787	0.121301	0.183927	0.0402506	0	0.102597	0.0811338	0.139353	0.465116	0.346908
16	0	0.207054	0.274558	0.162161	0.249203	0.114774	0	0.382954	0.225291	0.181217	0.294616	0.218143	0	0.0904556	0.398708	0.261527	0.723526	0.395765
17	0	0.139478	0.0460204	0.130535	0.369862	0.250767	0	0.764225	0.128748	0.260567	0.32886	0.352387	0	0.642183	0.492128	0.120953	0.0949617	0.0345759
18	0	0.0230739	0.426955	0.469559	0.538257	0.719363	0	0.127536	0.52516	0.427274	0.310624	0.652381	0	0.524943	0.262043	0.189499	0.297087	0.496764
19	0	0.0564305	0.398639	0.0915331	0.297448	0.0820239	0	0.123104	0.407854	0.118036	0.23947	0.0364894	0	0.209586	0.0403381	0.377272	0.319975	0.129556
20	0	0.397464	0.0579343	0.193008	0.24091	0.0976314	0	0.0603461	0.238123	0.491249	0.474556	0.320998	0	0.0299176	0.406875	0.466093	0.514027	0.152112
21	0	0.158784	0.0928023	0.103949	0.115988	0.521662	0	0.167334	0.339145	0.605785	0.502278	0.116883	0	0.430221	0.0662237	0.438231	0.0859686	0.185484
22	0	0.547814	0.0722335	1.18122	1.25093	0.205493	0	0.819727	0.173761	0.519688	0.925771	0.483975	0	0.515758	0.539954	0.36189	0.875415	0.43492
23	0	0.15073	0.161936	0.284693	0.686796	0.217758	0	0.153019	0.435549	0.243457	0.404208	0.368323	0	0.142519	0.161817	0.0414424	0.1662	0.586146
24	0	0.041366	0.157708	0.181445	0.0232416	0.0883653	0	0.472372	0.666622	0.0684686	0.140431	0.103458	0	0.273161	0.175938	0.365956	0.23327	0.37188
25	0	0.578504	0.228024	0.687559	0.231795	0.710968	0	0.730749	0.127288	0.119182	0.249181	0.0732538	0	0.0906492	0.146939	0.323638	0.714286	0.293929
26	0	2.23129	0.447154	0.385077	0.394616	0.846257	0	0.102221	0.137853	0.282538	0.274663	0.39703	0	0.446108	0.213753	0.440099	0.205718	0.541357
27	0	0.19728	0.363387	0.0622501	0.235337	0.0765227	0	0.567997	0.167116	0.208892	0.111406	0.140033	0	0.0323655	0.374696	0.72296	0.610492	0.0632993
28	0	0.083766	0.113402	0.0278181	0.157492	0.747553	0	0.115134	0.104982	0.167411	0.233599	0.21603	0	0.541361	0.25063	0.142109	0.0735203	0.519514
29	0	0.203831	0.164126	0.216749	0.234201	0.228629	0	0.203831	0.164126	0.216749	0.234201	0.228629	0	0.203831	0.164126	0.216749	0.234201	0.228629
30	0	0.246777	0.419979	0.288878	0.107574	0.14926	0	0.246777	0.419979	0.288878	0.107574	0.14926	0	0.246777	0.419979	0.288878	0.107574	0.14926
