# Supplementary material for: Development of Kinematic Graphs of Median Nerve during Active Finger Motion: Implications of Smartphone Use
Source: PLoS One. 2016 Jul 1;11(7):e0158455. doi: 10.1371/journal.pone.0158455 (PMC4930216; doi:10.1371/journal.pone.0158455)
Supplement: S2 Table — (XLSX) [file pone.0158455.s008.xlsx]

## Sheet: Thumb Opposition (Ulnar)
	Interval 0	Interval 1	Interval 2	Interval 3	Interval 4	Interval 5	Interval 0	Interval 1	Interval 2	Interval 3	Interval 4	Interval 5	Interval 0	Interval 1	Interval 2	Interval 3	Interval 4	Interval 5	Interval 0	Interval 1	Interval 2	Interval 3	Interval 4	Interval 5	Interval 0	Interval 1	Interval 2	Interval 3	Interval 4	Interval 5	Interval 0	Interval 1	Interval 2	Interval 3	Interval 4	Interval 5	Interval 0	Interval 1	Interval 2	Interval 3	Interval 4	Interval 5	Interval 0	Interval 1	Interval 2	Interval 3	Interval 4	Interval 5	Interval 0
Subject Code	Cross-Sectional Area						Flattening Ratio						Rotation Displacement						X-Displacement						Y-Displacement						Resultant Displacement						Cumulative Resultant Translation Displacement						Absolute Rotation Displacement						Cumulative Absolute Rotation Displacement
1	8.26866	7.99137	7.83207	7.68458	7.53118	7.52233	2.06733	2.29667	2.22	2.063	2.26733	2.17767	0	0.949667	0.788	-0.833	0.694433	1.00823	0	-0.0117905	0.00642835	-0.123362	-0.174757	0.00376294	0	-0.00457824	0.0937912	-0.0497021	0.04365	-0.00216369	0	0.197456	0.212522	0.24733	0.235148	0.0969738	0	0.197456	0.409978	0.657308	0.892456	0.989429	0	0.949667	0.788	0.833	0.694433	1.00823	0
2	7.2837	7.15905	6.99027	6.87602	6.77994	6.62154	2.37067	2.385	2.524	2.459	2.537	2.7	0	1.98867	-1.60433	1.17933	-0.262	-1.08833	0	-0.0429538	0.0961753	0.0791409	0.163725	-0.160282	0	-0.0960577	0.0169462	0.0167108	0.0184466	0.0203883	0	0.178788	0.142336	0.111813	0.189621	0.205543	0	0.178788	0.321124	0.432937	0.622558	0.8281	0	1.98867	1.60433	1.17933	0.262	1.08833	0
3	8.60933	7.54139	7.89069	7.85061	7.56144	7.52422	4.509	4.92433	4.84267	4.93433	4.43833	4.763	0	0.142667	-1.433	0.340667	-1.17733	0.280333	0	-0.610256	-0.348625	-0.46608	0.168706	-0.176861	0	0.0232314	-0.00905159	0.0165276	-0.0504171	0.0151375	0	0.611504	0.354155	0.591105	0.224031	0.186633	0	0.611504	0.965659	1.55676	1.78079	1.96743	0	0.142667	1.433	0.340667	1.17733	0.280333	0
4	8.83551	8.52344	8.18845	8.08825	7.96227	7.78762	3.05667	3.138	3.07833	3.109	3.35167	3.23467	0	0.778333	1.34267	-0.404667	-2.39833	1.62233	0	0.276954	-0.02249	-0.107754	-0.102255	0.0229534	0	0.0798888	-0.0149521	-0.0109361	0.0209144	0.0165894	0	0.290076	0.125453	0.150843	0.226121	0.120186	0	0.290076	0.415528	0.566372	0.792492	0.912678	0	0.778333	1.34267	0.404667	2.39833	1.62233	0
5	6.55604	6.20991	6.16591	5.99871	5.72591	5.73471	2.312	2.35467	2.595	2.69933	2.54667	2.496	0	-1.803	0.563667	-3.26933	-1.51367	0.236	0	0.216479	0.90566	0.32733	0.303252	-0.0757036	0	-0.0527205	0.0436836	0.0445904	0.0253596	0.104972	0	0.230116	0.908644	0.341865	0.33209	0.13041	0	0.230116	1.13876	1.48062	1.81271	1.94312	0	1.803	0.563667	3.26933	1.51367	0.236	0
6	8.30817	7.76154	7.24136	7.02095	6.77114	6.79759	3.04433	3.32633	3.22467	3.05867	2.91267	3.04167	0	1.446	0.347	-0.998333	2.27133	-1.95733	0	0.0758998	-0.500845	-0.259812	-0.805352	-0.0509546	0	0.0287324	0.019061	0.018216	0.065133	-0.0620344	0	0.343664	0.505743	0.436356	0.808109	0.446605	0	0.343664	0.849407	1.28576	2.09387	2.54048	0	1.446	0.347	0.998333	2.27133	1.95733	0
7	8.13768	7.66726	7.00466	7.09071	6.93008	6.72068	2.64367	2.52	2.79233	2.42933	2.04967	2.266	0	-0.820333	1.32033	1.27167	-6.26567	4.46833	0	-0.164255	0.087786	0.0177798	0.520192	-0.0282313	0	0.0408163	-0.0600186	0.00661719	-0.0445578	-0.0420532	0	0.210652	0.198436	0.429802	0.550165	0.163878	0	0.210652	0.409088	0.83889	1.38906	1.55293	0	0.820333	1.32033	1.27167	6.26567	4.46833	0
8	8.73601	8.3974	8.15302	8.06469	7.73492	7.79086	2.975	3.89767	4.06233	3.38933	4.434	3.45367	0	0.497333	1.42467	-1.03333	-1.73	0.261333	0	-0.026911	-0.00701754	1.3802	-0.424624	-1.05517	0	-0.0293546	-0.0800752	-0.0332393	0.104041	0.00792607	0	0.111799	0.563034	1.41776	0.94629	1.06025	0	0.111799	0.674833	2.09259	3.03888	4.09913	0	0.497333	1.42467	1.03333	1.73	0.261333	0
9	6.00016	5.56652	5.51933	5.28923	5.12993	5.05324	2.21267	2.43567	2.55	2.84667	2.75033	2.54267	0	0.150667	-2.93	3.69867	3.024	-1.975	0	0.174318	-0.0304484	-0.232393	-0.183474	-0.267043	0	0.0377548	0.111163	-0.0359047	-0.0272813	0.053904	0	0.232651	0.402491	0.239613	0.187382	0.274262	0	0.232651	0.635143	0.874756	1.06214	1.3364	0	0.150667	2.93	3.69867	3.024	1.975	0
10	7.17965	6.87694	6.7829	6.5713	6.4126	6.24215	2.52833	2.44933	2.53533	2.789	3.00933	2.89133	0	-3.157	-0.794333	0.524	1.607	1.30733	0	-0.0283568	0.589233	0.449077	0.736056	-0.0818153	0	0.0865415	0.0326448	-0.0603756	-0.0819092	0.00688576	0	0.713202	1.10596	0.691678	0.76256	0.17019	0	0.713202	1.81917	2.51084	3.2734	3.44359	0	3.157	0.794333	0.524	1.607	1.30733	0
11	6.97927	6.7642	6.50369	6.34617	6.19774	5.99478	2.64	2.81967	3.42633	3.43233	3.153	3.55833	0	-2.37267	-1.353	1.83633	-0.712667	-0.0833333	0	0.0387989	0.0457579	0.705116	0.0415952	-0.0971401	0	0.0896727	-0.223832	0.0680966	0.0995234	0.0509374	0	0.236287	0.374314	0.713219	0.232426	0.264841	0	0.236287	0.6106	1.32382	1.55625	1.82109	0	2.37267	1.353	1.83633	0.712667	0.0833333	0
12	8.33495	8.1075	7.81959	7.71882	7.62957	7.37909	4.02333	4.117	4.043	3.73967	3.753	3.76567	0	-0.0816667	1.34833	-2.14867	0.844667	-1.39167	0	-0.237732	0.528346	-0.333488	-0.00145601	-0.0364932	0	0.0174102	0.0717162	-0.046995	0.0180917	-0.0956629	0	0.386697	0.796393	0.339184	0.201422	0.462751	0	0.386697	1.18309	1.52227	1.7237	2.18645	0	0.0816667	1.34833	2.14867	0.844667	1.39167	0
13	8.12302	7.45884	7.15907	7.00919	6.81229	6.52722	3.15433	2.925	3.07733	3.53967	3.206	3.128	0	-1.73187	-0.510467	1.33233	7.22867	-0.433667	0	0.0495462	-0.0673865	-0.592895	-1.07994	-0.0154304	0	0.261408	-0.112175	-0.214867	-0.0871674	0.0454147	0	0.326771	0.210561	0.647871	1.10619	0.317469	0	0.326771	0.537332	1.1852	2.29139	2.60886	0	1.73187	0.510467	1.33233	7.22867	0.433667	0
14	7.74685	7.51174	7.24724	6.96805	6.67122	6.52428	3.08	3.07533	3.19133	3.56567	3.60867	3.98633	0	-3.08067	1.68133	0.0706667	0.69	0.8	0	0.0598122	0.0588419	0.393146	0.264977	0.113302	0	0.053928	0.0310172	0.023036	0.0563693	0.0643192	0	0.204059	0.293618	0.421737	0.355625	0.254028	0	0.204059	0.497677	0.919414	1.27504	1.52907	0	3.08067	1.68133	0.0706667	0.69	0.8	0
15	7.63585	7.36063	7.0942	6.9888	6.82484	6.69894	2.16067	2.12167	1.921	1.91067	2.15467	2.10533	0	2.914	2.934	2.63333	-4.61467	-5.17833	0	-0.0733521	-0.110153	0.0697282	-0.181443	0.0818182	0	0.102562	-0.0242424	-0.0169947	-0.045517	0.111903	0	0.151801	0.156343	0.123035	0.22183	0.27038	0	0.151801	0.308144	0.431179	0.653009	0.923389	0	2.914	2.934	2.63333	4.61467	5.17833	0
16	6.90887	6.74119	6.62751	6.55646	6.295	6.08469	2.22167	2.00767	2.097	2.11633	1.96	2.10733	0	2.29667	4.36867	-2.99933	0.949333	-1.59167	0	0.0370391	0.0347368	0.0909818	0.0320098	-0.0193906	0	0.0325639	0.00307787	0.0820868	0.017667	-0.0881194	0	0.171368	0.103543	0.156786	0.173334	0.136177	0	0.171368	0.274911	0.431697	0.605031	0.741208	0	2.29667	4.36867	2.99933	0.949333	1.59167	0
17	6.49109	6.187	6.48825	5.92554	5.61576	5.57598	4.12133	3.52767	3.243	3.045	2.756	2.82733	0	0.998	-5.65233	0.303	0.418333	0.347333	0	-0.413173	-0.292379	-0.236214	0.0125269	0.0552478	0	-0.0238535	-0.0636319	0.0284518	-0.0790089	0.0183133	0	0.420113	0.527946	0.284273	0.10921	0.113601	0	0.420113	0.94806	1.23233	1.34154	1.45514	0	0.998	5.65233	0.303	0.418333	0.347333	0
18	8.04557	7.7578	7.55904	7.3929	7.07547	6.88857	2.61967	2.808	2.67833	2.46833	2.83567	2.75967	0	-4.983	0.169333	-1.08333	0.511333	-0.389	0	-0.140252	-0.27173	-0.122044	0.0508491	-0.00179245	0	0.0734906	-0.0306289	0.0911635	-0.0800629	0.0710377	0	0.375491	0.38865	0.229181	0.164913	0.202488	0	0.375491	0.76414	0.993322	1.15823	1.36072	0	4.983	0.169333	1.08333	0.511333	0.389	0
19	6.39203	6.2157	6.18925	6.35089	5.97765	5.73079	2.14667	2.14467	2.01467	2.31533	2.54633	3.09633	0	-0.415667	-0.765667	-0.217	1.527	0.798333	0	0.121753	-0.140782	-0.117308	-0.476338	0.0385603	0	0.0935524	-0.10651	-0.171862	-0.0422535	-0.0629734	0	0.25955	0.330816	0.293677	0.715956	0.1688	0	0.25955	0.590366	0.884043	1.6	1.7688	0	0.415667	0.765667	0.217	1.527	0.798333	0
20	6.40641	6.21703	6.01412	5.77875	5.67595	5.44869	3.03733	2.89167	2.98433	2.92267	3.70733	3.268	0	4.03133	4.05733	-8.883	-0.797	0.302667	0	-0.0830931	0.0741441	-0.397297	-0.721021	-0.383784	0	0.0505105	0.117237	-0.135526	-0.167748	-0.0788288	0	0.159552	0.183367	0.433991	0.891974	0.425432	0	0.159552	0.342919	0.776909	1.66888	2.09432	0	4.03133	4.05733	8.883	0.797	0.302667	0
21	7.72985	7.10611	7.02697	6.92144	6.82722	6.70096	1.87667	1.628	1.719	1.98167	2.26333	3.19633	0	5.976	-3.26167	0.754	-0.889333	0.44	0	-0.00822055	-0.0340602	-0.0137594	0.229975	0.600927	0	-0.0155388	-0.0123559	-0.0552882	0.0657895	-0.00814536	0	0.20752	0.117588	0.17733	0.444872	0.654125	0	0.20752	0.325109	0.502438	0.947311	1.60144	0	5.976	3.26167	0.754	0.889333	0.44	0
22	8.00784	7.78111	7.58868	7.49342	7.36577	7.1962	3.843	3.71467	3.671	3.52633	3.738	3.81133	0	-0.783667	-1.41133	0.202667	-0.797	-1.62467	0	-0.155944	-0.305839	0.315642	-0.71969	0.397722	0	0.016557	-0.122552	0.0540561	-0.172173	0.278672	0	0.269847	0.487777	0.555373	0.885994	0.499284	0	0.269847	0.757625	1.313	2.19899	2.69828	0	0.783667	1.41133	0.202667	0.797	1.62467	0
23	8.33974	8.12027	8.07047	7.82888	7.38072	6.78687	2.85133	3.12867	3.14533	3.51633	3.85933	3.337	0	-12.7057	2.35233	2.42633	6.608	-3.73233	0	0.0262571	0.20418	-0.0706387	-0.109913	0.158088	0	-0.0762422	-0.104532	-0.0662253	-0.0895567	0.483785	0	0.186584	0.253501	0.157052	0.14928	0.512418	0	0.186584	0.440085	0.597137	0.746417	1.25883	0	12.7057	2.35233	2.42633	6.608	3.73233	0
24	7.52888	7.30568	7.10124	6.93243	6.88741	6.40724	2.64467	2.75767	2.66333	2.74833	3.068	2.635	0	3.77267	-1.43467	-0.645333	0.664667	-3.955	0	0.0211787	-0.0830645	0.00415073	0.0554097	0.317156	0	0.0637362	-0.00395069	-0.0863901	-0.1427	0.181382	0	0.298357	0.208752	0.145824	0.173978	0.381478	0	0.298357	0.507109	0.652932	0.82691	1.20839	0	3.77267	1.43467	0.645333	0.664667	3.955	0
25	7.19556	6.99708	6.86908	6.70213	6.46655	6.33855	3.74633	3.66733	3.71767	3.68433	3.792	3.912	0	-3.82	1.92667	1.18433	-1.53433	-2.21633	0	0.516847	-0.37961	-0.890837	0.2232	0.0797464	0	0.199378	-0.033868	-0.267313	-0.196469	0.0773095	0	0.555971	0.383407	0.934852	0.97216	0.330111	0	0.555971	0.939377	1.87423	2.84639	3.1765	0	3.82	1.92667	1.18433	1.53433	2.21633	0
26	6.88475	6.58614	6.40252	6.25785	5.92771	5.68474	2.612	2.45633	2.375	2.48467	2.39	2.48667	0	3.053	-1.163	0.250667	-4.05867	4.96367	0	-0.27331	-0.031553	-0.133199	-0.416555	-0.713238	0	-0.24586	0.139067	0.127132	-0.300065	-0.367398	0	0.503565	0.839147	0.718462	0.729181	0.80657	0	0.503565	1.34271	2.06117	2.79035	3.59692	0	3.053	1.163	0.250667	4.05867	4.96367	0
27	7.63036	7.27819	7.14589	7.04155	6.89993	6.57012	3.11367	3.07867	3.00267	3.095	3.295	2.74333	0	0.710667	-0.492	2.59733	1.562	-0.682667	0	-0.229283	-0.472224	-0.196137	-0.0941807	-0.645757	0	-0.0293333	-0.113171	-0.0021433	0.0616573	0.0831153	0	0.278174	0.487947	0.412804	0.463732	0.809701	0	0.278174	0.766122	1.17893	1.64266	2.45236	0	0.710667	0.492	2.59733	1.562	0.682667	0
28	7.15707	7.00055	6.71733	6.56267	6.40988	6.09125	2.84867	2.98433	3.019	3.145	3.19767	3.14967	0	3.31167	-9.95533	5.31633	0.353667	-0.778667	0	0.234617	-0.295053	0.37747	0.141034	0.189782	0	-0.0774579	0.0914143	0.192947	-0.052785	0.166579	0	0.27237	0.345619	0.442794	0.283964	0.406195	0	0.27237	0.617989	1.06078	1.34475	1.75094	0	3.31167	9.95533	5.31633	0.353667	0.778667	0
29	8.08635	7.73224	7.45361	7.2098	7.11111	7.01823	3.53033	3.59	3.628	3.69233	3.743	3.74167	0	2.499	2.008	1.88	1.988	1.557	0	0.163429	0.250057	0.243962	0.176914	0.190705	0	0.172038	0.10019	0.0816	0.12221	0.174933	0	0.237289	0.269382	0.257247	0.215021	0.258786	0	0.237289	0.506671	0.763918	0.978938	1.23772	0	2.499	2.008	1.88	1.988	1.557	0
30	7.01636	6.70978	6.64553	6.5978	6.28021	6.01219	2.21667	2.236	2.25867	2.31433	2.36967	2.361	0	-2.398	-2.081	-1.593	-1.989	-1.58	0	-0.20987	-0.305083	-0.250167	-0.339889	-0.316512	0	-0.121855	-0.124601	-0.116364	-0.199035	-0.0998145	0	0.242681	0.329547	0.275906	0.393877	0.331878	0	0.242681	0.572228	0.848134	1.24201	1.57389	0	2.398	2.081	1.593	1.989	1.58	0
Average	7.55185	7.22112	7.04973	6.90395	6.69571	6.51514	2.8736	2.91359	2.94336	2.96739	3.05646	3.05143	0	-0.0878956	-0.27366	0.123111	0.0734256	-0.34217	0	-0.0231942	-0.0272333	-0.0029887	-0.0903488	-0.0625276	0	0.0250307	-0.0123047	-0.0172965	-0.0379951	0.0375437	0	0.295465	0.3869	0.412625	0.444882	0.348715	0	0.295465	0.682365	1.09499	1.53987	1.88859	0	2.45565	2.04915	1.73033	1.9894	1.56836	0
SD	0.768484	0.721142	0.664699	0.687667	0.693128	0.700672	0.667477	0.714523	0.70579	0.668528	0.684319	0.638157	0	3.49887	2.84476	2.52992	2.77514	2.13348	0	0.217757	0.309466	0.422423	0.399347	0.325523	0	0.0987432	0.087759	0.0987935	0.102582	0.14299	0	0.142203	0.249217	0.283428	0.3059	0.232798	0	0.142203	0.350303	0.535382	0.741447	0.8628	0	2.45192	1.9561	1.82178	1.90073	1.45885	0
[truncated: 5 more columns]

## Sheet: CSA
	Interval 0	Interval 1	Interval 2	Interval 3	Interval 4	Interval 5	Interval 0	Interval 1	Interval 2	Interval 3	Interval 4	Interval 5	Interval 0	Interval 1	Interval 2	Interval 3	Interval 4	Interval 5
Subject Code	Cross-Sectional Area (Cycle 1)						Cross-Sectional Area (Cycle 2)						Cross-Sectional Area (Cycle 3)
1	8.32766	8.04447	7.78782	7.68163	7.44268	7.51348	8.22146	7.86747	7.68163	7.65508	7.55773	7.58428	8.25686	8.06217	8.02677	7.71703	7.59313	7.46923
2	7.2837	7.14347	7.08894	7.01883	6.91756	6.76176	7.31486	7.14347	6.87861	6.71502	6.66828	6.56701	7.25254	7.19022	7.00325	6.89419	6.75397	6.53585
3	8.31443	7.696	7.67023	7.9365	7.71318	7.60152	8.66659	7.74754	7.98804	7.99663	7.56716	7.5328	8.84697	7.18064	8.0138	7.6187	7.40397	7.43832
4	8.80402	8.74389	8.15982	7.97086	7.76472	7.78189	8.92427	8.48622	8.16841	7.99663	7.97945	7.62729	8.77825	8.3402	8.23713	8.29725	8.14264	7.95368
5	6.37124	5.86964	5.87844	5.86964	5.71124	5.48244	6.77605	6.47684	6.34484	6.17764	5.56164	5.84324	6.52084	6.28324	6.27444	5.94884	5.90484	5.87844
6	8.5521	7.52055	7.52055	6.83286	6.86813	6.84168	8.0231	7.79387	6.80641	7.00037	6.75351	6.77114	8.34931	7.9702	7.39712	7.22961	6.69179	6.77996
7	8.18357	7.53818	7.09931	7.01326	6.81534	6.86697	8.07171	7.75331	6.81534	7.11653	7.03047	6.63463	8.15776	7.71029	7.09931	7.14234	6.94442	6.66045
8	8.60351	8.21485	8.15302	8.29435	7.88802	7.81736	8.88617	8.55051	8.05585	8.07352	7.62303	7.78203	8.71834	8.42685	8.25018	7.82619	7.69369	7.77319
9	5.94707	5.73467	5.59307	5.32758	5.15943	5.16828	6.07096	5.62847	5.57537	5.25678	5.15943	5.03554	5.98247	5.33643	5.38953	5.28333	5.07094	4.95589
10	7.00919	6.82404	6.76233	6.50665	6.40966	6.2157	7.29132	6.80641	6.70943	6.50665	6.33031	6.12753	7.23842	7.00037	6.87694	6.70061	6.49783	6.38321
11	7.0338	6.93384	6.66121	6.37949	6.34314	6.18865	6.84296	6.46128	6.13413	6.23409	6.01599	5.88876	7.06106	6.89749	6.71573	6.42493	6.23409	5.90694
12	8.54224	8.11038	7.77352	7.53168	7.7217	7.43667	8.12765	8.04128	7.92036	7.89445	7.7217	7.35894	8.33495	8.17084	7.76489	7.73034	7.44531	7.34166
13	7.99665	7.37949	7.07091	6.83286	6.72706	6.35676	7.99665	7.46765	7.27369	7.15026	6.78878	6.48901	8.37576	7.52937	7.13262	7.04446	6.92103	6.73588
14	7.76742	7.55582	7.23842	6.82404	6.63008	6.60363	7.74097	7.55582	7.22961	6.95629	6.48901	6.2686	7.73215	7.42357	7.27369	7.12381	6.89458	6.70061
15	7.76468	7.4836	7.07956	6.97416	6.91267	6.80727	7.63292	7.33428	7.18496	6.94781	6.83362	6.65795	7.50995	7.26401	7.01807	7.04442	6.72822	6.6316
16	7.03391	6.8975	6.71845	6.54793	6.34331	6.10458	6.94865	6.75256	6.61614	6.47973	6.40299	6.15574	6.74403	6.57351	6.54793	6.64172	6.13869	5.99375
17	6.48825	6.21542	5.84881	5.76355	5.49924	5.45661	6.37742	6.18984	5.98522	5.98522	5.63566	5.72092	6.60762	6.15574	7.63073	6.02785	5.71239	5.5504
18	8.14347	7.75187	7.48487	7.44927	7.06657	6.92417	7.98327	7.88537	7.67177	7.36917	6.96867	6.79067	8.00997	7.63617	7.52047	7.36027	7.19117	6.95087
19	6.34795	6.28623	6.20688	7.00037	6.0041	5.94238	6.46256	6.25978	6.25096	6.03937	5.97765	5.6867	6.36558	6.10108	6.1099	6.01292	5.9512	5.56327
20	6.38747	6.16833	6.12775	5.96542	5.95731	5.67324	6.48486	6.26573	5.95731	5.65701	5.56773	5.30801	6.34689	6.21703	5.95731	5.71382	5.5028	5.36482
21	7.54141	6.96478	7.0948	6.9987	6.7443	6.62559	7.81276	7.17395	6.85737	6.69343	6.69343	6.60297	7.83538	7.1796	7.12872	7.07219	7.04393	6.87433
22	7.72205	7.71062	7.37339	7.39625	7.03044	7.13904	8.25934	7.67061	7.522	7.45912	7.43626	7.07045	8.04214	7.96211	7.87066	7.62488	7.6306	7.3791
23	8.43748	8.39322	8.33789	8.07785	7.71822	7.01003	8.16638	7.83994	7.81781	7.75142	7.28666	6.73892	8.41535	8.12765	8.05572	7.65736	7.13728	6.61167
24	7.45011	7.39946	7.05059	6.84802	6.84239	6.32471	7.59641	7.34319	7.29818	7.0112	6.9887	6.47101	7.54014	7.17439	6.95493	6.93805	6.83114	6.426
25	7.1733	7.12322	6.86723	6.64463	6.12152	6.12152	7.22339	6.98409	6.96183	6.9507	6.76706	6.49994	7.19	6.88392	6.77819	6.51107	6.51107	6.3942
26	7.1778	6.85508	6.72154	6.48784	6.1206	5.98706	6.78831	6.56574	6.22076	6.06496	6.06496	6.01488	6.68815	6.33761	6.26527	6.22076	5.59757	5.05228
27	7.75893	7.42353	7.12167	6.92043	6.87571	6.34466	7.65272	7.1049	7.05459	7.00428	6.75273	6.64652	7.47943	7.30614	7.26142	7.19993	7.07136	6.71919
28	7.08813	6.98751	6.80304	6.68565	6.34466	6.30553	7.23347	6.9931	6.80863	6.73596	6.66329	6.14342	7.14962	7.02105	6.54031	6.2664	6.22168	5.82479
29	8.05732	7.72644	7.45361	7.2098	7.16916	7.01243	8.08635	7.71483	7.3259	7.27365	7.11111	6.9776	8.11537	7.75546	7.58132	7.14594	7.05306	7.06467
30	7.01085	6.70795	6.64186	6.65838	6.33345	5.98649	7.12651	6.75751	6.70795	6.65838	6.23432	6.05257	6.91172	6.66389	6.58679	6.47664	6.27287	5.9975

## Sheet: FR
	Interval 0	Interval 1	Interval 2	Interval 3	Interval 4	Interval 5	Interval 0	Interval 1	Interval 2	Interval 3	Interval 4	Interval 5	Interval 0	Interval 1	Interval 2	Interval 3	Interval 4	Interval 5
Subject Code	Flattening Ratio (Cycle 1)						Flattening Ratio (Cycle 2)						Flattening Ratio (Cycle 3)
1	1.946	2.271	2.057	2.149	2.279	2.206	2.086	2.519	2.388	1.994	2.415	2.024	2.17	2.1	2.215	2.046	2.108	2.303
2	2.55	2.011	2.41	2.117	2.173	2.742	2.186	2.403	2.434	2.629	2.629	2.687	2.376	2.741	2.728	2.631	2.809	2.671
3	4.995	4.945	5.211	5.323	4.601	4.844	4.323	4.857	4.328	4.635	4.07	4.596	4.209	4.971	4.989	4.845	4.644	4.849
4	3.047	3.257	2.937	2.937	3.294	3.107	2.97	3.17	3.184	3.138	3.081	3.215	3.153	2.987	3.114	3.252	3.68	3.382
5	2.38	2.455	2.099	2.657	2.522	2.483	2.405	2.202	3.116	2.709	2.678	2.585	2.151	2.407	2.57	2.732	2.44	2.42
6	2.92	3.547	2.897	2.998	2.848	3.129	3.438	3.463	3.752	3.627	3.403	3.043	2.775	2.969	3.025	2.551	2.487	2.953
7	2.228	2.601	2.483	2.453	2.129	2.221	2.651	2.457	2.987	2.412	2.107	1.975	3.052	2.502	2.907	2.423	1.913	2.602
8	3.1	4.438	4.69	3.669	5.255	3.13	3.061	3.312	3.508	2.626	4.463	3.867	2.764	3.943	3.989	3.873	3.584	3.364
9	2.427	2.592	2.445	3.569	3.361	2.765	1.963	2.309	2.501	2.421	2.54	2.383	2.248	2.406	2.704	2.55	2.35	2.48
10	2.744	2.635	2.512	2.544	2.824	2.583	2.564	2.434	2.429	2.565	3.105	2.737	2.277	2.279	2.665	3.258	3.099	3.354
11	2.484	2.898	3.055	3.475	3.664	3.716	2.779	2.926	3.856	3.083	2.908	3.145	2.657	2.635	3.368	3.739	2.887	3.814
12	4.407	4.655	4.242	3.445	3.372	3.747	3.906	3.928	4.145	3.97	3.917	3.935	3.757	3.768	3.742	3.804	3.97	3.615
13	3.054	2.732	3.318	3.542	3.36	3.281	3.021	2.635	2.964	3.531	3.579	3.248	3.388	3.408	2.95	3.546	2.679	2.855
14	3.3	3.185	3.712	3.816	4.252	4.285	2.983	2.924	2.902	3.972	3.583	3.781	2.957	3.117	2.96	2.909	2.991	3.893
15	2.401	2.052	1.836	1.666	1.889	2.17	2.143	2.146	1.972	2.102	2.132	2.059	1.938	2.167	1.955	1.964	2.443	2.087
16	2.152	1.916	1.748	1.936	1.952	2.28	2.326	1.861	1.93	2.175	1.947	1.732	2.187	2.246	2.613	2.238	1.981	2.31
17	3.542	3.183	2.674	2.544	2.682	2.456	4.039	3.439	3.258	3.074	2.481	3.121	4.783	3.961	3.797	3.517	3.105	2.905
18	2.902	2.977	2.749	2.797	3.192	2.825	2.556	2.32	2.305	2.328	2.369	2.678	2.401	3.127	2.981	2.28	2.946	2.776
19	2.353	2.311	2.205	2.536	2.576	2.886	1.976	2.101	2.01	2.414	2.63	3.47	2.111	2.022	1.829	1.996	2.433	2.933
20	3.516	3.567	3.289	3.308	3.982	3.182	2.904	2.45	2.505	2.912	3.653	3.705	2.692	2.658	3.159	2.548	3.487	2.917
21	1.936	1.79	1.801	2.141	2.811	4.561	1.988	1.584	1.583	1.89	2.022	2.794	1.706	1.51	1.773	1.914	1.957	2.234
22	3.987	3.824	3.847	3.494	3.539	4.063	3.608	3.564	3.317	3.374	4.287	3.685	3.934	3.756	3.849	3.711	3.388	3.686
23	2.653	2.58	2.571	3.005	3.478	3.07	3.094	3.756	3.545	3.871	3.919	3.574	2.807	3.05	3.32	3.673	4.181	3.367
24	2.738	2.796	2.712	2.656	2.947	2.392	2.428	2.698	2.389	2.471	3.199	2.889	2.768	2.779	2.889	3.118	3.058	2.624
25	3.511	3.593	3.837	3.797	3.745	3.901	3.799	3.814	3.817	3.634	3.845	3.626	3.929	3.595	3.499	3.622	3.786	4.209
26	2.31	2.345	2.264	2.409	2.272	2.305	2.897	2.703	2.635	2.694	2.471	2.342	2.629	2.321	2.226	2.351	2.427	2.813
27	2.877	2.974	2.758	3.176	3.535	3.062	3.381	3.037	2.871	2.726	3.143	2.858	3.083	3.225	3.379	3.383	3.207	2.31
28	2.585	2.741	2.77	3.03	3.141	3.171	3.103	3.267	3.29	3.3	3.347	3.197	2.858	2.945	2.997	3.105	3.105	3.081
29	3.533	3.555	3.623	3.654	3.698	3.538	3.381	3.252	3.343	3.425	3.506	3.525	3.677	3.963	3.918	3.998	4.025	4.162
30	2.225	2.232	2.239	2.317	2.395	2.361	2.198	2.223	2.258	2.302	2.345	2.366	2.227	2.253	2.279	2.324	2.369	2.356

## Sheet: Angle
	Interval 0	Interval 1	Interval 2	Interval 3	Interval 4	Interval 5	Interval 0	Interval 1	Interval 2	Interval 3	Interval 4	Interval 5	Interval 0	Interval 1	Interval 2	Interval 3	Interval 4	Interval 5
Subject Code	Rotation Angle (Cycle 1)						Rotation Angle (Cycle 2)						Rotation Angle (Cycle 3)
1	-8.934	-10.921	-8.67	-9.359	-10.283	-6.043	-7.433	-3.746	-6.63	-4.33	-3.314	-4.571	-2.615	-1.466	1.531	-2.579	-0.5877	-0.546
2	-3.461	1.049	-1.888	-2.819	0.375	0.509	-2.492	-1.43	-1.94	1.243	-1.499	-2.658	-2.322	-1.928	-3.294	-2.008	-3.246	-5.486
3	0.862	2.203	1.518	2.822	0.206	0.983	0.791	-0.131	-1.709	-1.443	-3.189	-2.247	-0.57	-0.561	-2.597	-3.145	-2.315	-3.193
4	-3.998	-0.865	0.329	0.5	-2.267	-1.618	-2.958	-3.148	-0.868	-2.375	-5.825	-1.87	-1.089	-1.697	-1.143	-1.021	-1.999	-1.736
5	-1.021	-6.721	-4.721	-0.199	-6.694	-7.154	-0.218	0.753	2.057	-8.278	-7.93	-6.957	-2.617	-3.297	-4.91	-8.905	-7.299	-7.104
6	8.6	5.3	7.08	3.393	6.63	5.117	4.763	4.557	3.54	3.943	4.454	5.155	-5.45	2.394	2.672	2.961	6.027	0.967
7	-15.927	-13.401	-19.679	-10.459	-20.94	-14.999	-12.967	-16.365	-9.871	-8.592	-12.868	-8.884	-9.093	-10.682	-6.937	-13.621	-17.661	-14.181
8	-1.22	-2.303	0.052	-1.121	-0.257	-0.267	0.224	3.319	4.093	6.261	0.46	0.53	1.326	0.806	1.951	-2.144	-2.397	-1.673
9	-6.854	-7.564	-10.211	-3.195	-0.248	-3.007	0.606	-1.414	-8.272	-0.643	3.337	-0.013	-2.407	0.775	1.49	-2.059	0.086	0.27
10	0.799	-9.338	-7.815	-11.084	-3.358	-1.591	-4.765	-4.528	-8.99	-6.103	-6.101	-8.566	-8.719	-8.29	-7.734	-5.78	-8.687	-4.067
11	-10.017	-15.817	-12.713	-9.492	-10.192	-14.082	-10.692	-10.837	-14.352	-11.722	-13.436	-9.528	-7.617	-8.79	-12.438	-12.78	-12.504	-12.772
12	-4.603	-4.128	-1.715	-7.889	-4.338	-9.297	-5.077	-5.685	-3.513	-4.228	-5.386	-4.504	-4.723	-4.835	-5.375	-4.932	-4.791	-4.889
13	-11.286	-18.151	-20.885	-18.681	-7.713	-8.716	-18.467	-17.8596	-14.216	-14.724	-10.044	-9.597	-12.62	-11.558	-13.999	-11.698	-5.66	-6.405
14	-2.715	-4.37	0.453	0.73	-1.699	0.537	0.774	-3.694	-1.803	0.461	1.223	1.021	2.469	-0.65	-2.32	-4.649	-0.912	-0.546
15	-3.996	-0.685	5.861	12.042	-0.832	-4.763	-4.24	1.769	5.111	0.652	2.927	-2.705	-1.112	-1.69	-2.776	3.402	0.157	-5.815
16	-10.667	-12.024	-3.684	-8.854	-8.867	-9.27	-1.96	-5.231	-0.76	-0.748	0.295	-5.336	-10.013	1.505	1.8	-2.04	-0.222	1.037
17	-9.81	-6.771	-13.305	-10.943	-10.494	-10.39	-1.578	-2.546	-6.994	-7.462	-8.687	-7.326	-2.512	-1.589	-7.564	-8.549	-6.518	-6.941
18	-3.049	-4.02	-0.151	-8.503	-5.907	-8.622	-0.842	-6.202	-5.376	-5.85	-2.623	-3.95	1.964	-6.654	-10.841	-5.265	-9.554	-6.679
19	-5.936	-7.932	-6.051	-3.443	0.851	-4.482	-12.363	-14.113	-11.018	-8.931	-3.764	-4.007	-1.52	0.979	-6.294	-11.64	-16.52	-8.549
20	-11.012	-9.551	-6.842	-12.209	-8.506	-11.987	-17.251	-6.511	-3.992	-15.166	-11.015	-11.092	-7.235	-7.342	-0.398	-10.506	-20.751	-16.285
21	-4.764	0	2.045	-1.736	-1.432	-12.529	0	0	-2.862	-4.399	-4.086	-1.736	-6.582	6.582	-2.386	5.194	1.909	11.976
22	-14.036	-15.154	-14.036	-18.083	-19.983	-20.556	-16.587	-13.449	-20.956	-18.825	-17.103	-19.885	-15.376	-19.747	-17.592	-15.068	-17.281	-18.8
23	2.653	-38.157	-38.928	-30.141	-24.905	-27.824	-33.275	-31.504	-28.74	-36.87	-25.907	-26.565	-41.348	-40.426	-35.362	-28.74	-25.115	-32.735
24	-31.43	-29.745	-34.592	-34.077	-26.565	-27.255	-24.444	-27.216	-26.565	-22.306	-27.824	-32.735	-32.152	-19.747	-19.855	-26.565	-26.565	-32.829
25	-6.483	-13.736	-13.736	-11.889	-12.907	-16.46	-10.784	-14.036	-11.31	-10.539	-10.84	-17.199	-11.31	-12.265	-9.211	-8.276	-11.56	-8.297
26	-34.16	-25.974	-34.695	-27.3	-35.538	-32.005	-32.005	-28.74	-23.025	-36.254	-41.878	-34.509	-28.926	-31.218	-31.701	-25.115	-23.429	-19.44
27	-5.572	-2.936	-5.042	-2.545	-2.337	0	-7.496	-12.095	-8.297	-6.17	-3.991	1.364	-2.663	1.432	-1.736	1.432	3.731	-6.009
28	-29.982	-32.196	-43.452	-41.009	-36.469	-34.16	-30.141	-25.71	-36.158	-31.264	-28.61	-31.608	-32.735	-25.017	-33.179	-24.567	-30.7	-32.347
29	1.099	3.598	5.606	7.486	9.474	11.031	1.049	3.548	5.556	7.436	9.424	10.981	1.149	3.648	5.656	7.536	9.524	11.081
30	0.889	-1.509	-3.6	-5.183	-7.172	-8.752	0.989	-1.409	-3.501	-5.083	-7.072	-8.652	0.789	-1.609	-3.669	-5.283	-7.272	-8.852

## Sheet: Rotation
	Interval 0	Interval 1	Interval 2	Interval 3	Interval 4	Interval 5	Interval 0	Interval 1	Interval 2	Interval 3	Interval 4	Interval 5	Interval 0	Interval 1	Interval 2	Interval 3	Interval 4	Interval 5
Subject Code	Rotation Displacement (Cycle 1)						Rotation Displacement (Cycle 2)						Rotation Displacement (Cycle 3)
1	0	-1.987	2.251	-0.689	-0.924	4.24	0	3.687	-2.884	2.3	1.016	-1.257	0	1.149	2.997	-4.11	1.9913	0.0417
2	0	4.51	-2.937	-0.931	3.194	0.134	0	1.062	-0.51	3.183	-2.742	-1.159	0	0.394	-1.366	1.286	-1.238	-2.24
3	0	1.341	-0.685	1.304	-2.616	0.777	0	-0.922	-1.578	0.266	-1.746	0.942	0	0.009	-2.036	-0.548	0.83	-0.878
4	0	3.133	1.194	0.171	-2.767	0.649	0	-0.19	2.28	-1.507	-3.45	3.955	0	-0.608	0.554	0.122	-0.978	0.263
5	0	-5.7	2	4.522	-6.495	-0.46	0	0.971	1.304	-10.335	0.348	0.973	0	-0.68	-1.613	-3.995	1.606	0.195
6	0	-3.3	1.78	-3.687	3.237	-1.513	0	-0.206	-1.017	0.403	0.511	0.701	0	7.844	0.278	0.289	3.066	-5.06
7	0	2.526	-6.278	9.22	-10.481	5.941	0	-3.398	6.494	1.279	-4.276	3.984	0	-1.589	3.745	-6.684	-4.04	3.48
8	0	-1.083	2.355	-1.173	0.864	-0.01	0	3.095	0.774	2.168	-5.801	0.07	0	-0.52	1.145	-4.095	-0.253	0.724
9	0	-0.71	-2.647	7.016	2.947	-2.759	0	-2.02	-6.858	7.629	3.98	-3.35	0	3.182	0.715	-3.549	2.145	0.184
10	0	-10.137	1.523	-3.269	7.726	1.767	0	0.237	-4.462	2.887	0.002	-2.465	0	0.429	0.556	1.954	-2.907	4.62
11	0	-5.8	3.104	3.221	-0.7	-3.89	0	-0.145	-3.515	2.63	-1.714	3.908	0	-1.173	-3.648	-0.342	0.276	-0.268
12	0	0.475	2.413	-6.174	3.551	-4.959	0	-0.608	2.172	-0.715	-1.158	0.882	0	-0.112	-0.54	0.443	0.141	-0.098
13	0	-6.865	-2.734	2.204	10.968	-1.003	0	0.6074	3.6436	-0.508	4.68	0.447	0	1.062	-2.441	2.301	6.038	-0.745
14	0	-1.655	4.823	0.277	-2.429	2.236	0	-4.468	1.891	2.264	0.762	-0.202	0	-3.119	-1.67	-2.329	3.737	0.366
15	0	3.311	6.546	6.181	-12.874	-3.931	0	6.009	3.342	-4.459	2.275	-5.632	0	-0.578	-1.086	6.178	-3.245	-5.972
16	0	-1.357	8.34	-5.17	-0.013	-0.403	0	-3.271	4.471	0.012	1.043	-5.631	0	11.518	0.295	-3.84	1.818	1.259
17	0	3.039	-6.534	2.362	0.449	0.104	0	-0.968	-4.448	-0.468	-1.225	1.361	0	0.923	-5.975	-0.985	2.031	-0.423
18	0	-0.971	3.869	-8.352	2.596	-2.715	0	-5.36	0.826	-0.474	3.227	-1.327	0	-8.618	-4.187	5.576	-4.289	2.875
19	0	-1.996	1.881	2.608	4.294	-5.333	0	-1.75	3.095	2.087	5.167	-0.243	0	2.499	-7.273	-5.346	-4.88	7.971
20	0	1.461	2.709	-5.367	3.703	-3.481	0	10.74	2.519	-11.174	4.151	-0.077	0	-0.107	6.944	-10.108	-10.245	4.466
21	0	4.764	2.045	-3.781	0.304	-11.097	0	0	-2.862	-1.537	0.313	2.35	0	13.164	-8.968	7.58	-3.285	10.067
22	0	-1.118	1.118	-4.047	-1.9	-0.573	0	3.138	-7.507	2.131	1.722	-2.782	0	-4.371	2.155	2.524	-2.213	-1.519
23	0	-40.81	-0.771	8.787	5.236	-2.919	0	1.771	2.764	-8.13	10.963	-0.658	0	0.922	5.064	6.622	3.625	-7.62
24	0	1.685	-4.847	0.515	7.512	-0.69	0	-2.772	0.651	4.259	-5.518	-4.911	0	12.405	-0.108	-6.71	0	-6.264
25	0	-7.253	0	1.847	-1.018	-3.553	0	-3.252	2.726	0.771	-0.301	-6.359	0	-0.955	3.054	0.935	-3.284	3.263
26	0	8.186	-8.721	7.395	-8.238	3.533	0	3.265	5.715	-13.229	-5.624	7.369	0	-2.292	-0.483	6.586	1.686	3.989
27	0	2.636	-2.106	2.497	0.208	2.337	0	-4.599	3.798	2.127	2.179	5.355	0	4.095	-3.168	3.168	2.299	-9.74
28	0	-2.214	-11.256	2.443	4.54	2.309	0	4.431	-10.448	4.894	2.654	-2.998	0	7.718	-8.162	8.612	-6.133	-1.647
29	0	2.499	2.008	1.88	1.988	1.557	0	2.499	2.008	1.88	1.988	1.557	0	2.499	2.008	1.88	1.988	1.557
30	0	-2.398	-2.091	-1.583	-1.989	-1.58	0	-2.398	-2.092	-1.582	-1.989	-1.58	0	-2.398	-2.06	-1.614	-1.989	-1.58

## Sheet: X
	Interval 0	Interval 1	Interval 2	Interval 3	Interval 4	Interval 5	Interval 0	Interval 1	Interval 2	Interval 3	Interval 4	Interval 5	Interval 0	Interval 1	Interval 2	Interval 3	Interval 4	Interval 5
Subject Code	X-Coordinate (Cycle 1)						X-Coordinate (Cycle 2)						X-Coordinate (Cycle 3)
1	42.6768	42.4377	42.5398	42.2768	41.8389	41.7899	41.9326	41.9802	42.1646	41.9023	41.8035	41.8434	41.6532	41.8092	41.5421	41.6974	41.7098	41.7301
2	40.6085	40.5933	40.6844	40.7199	41.0014	40.9723	40.4312	40.5567	40.4959	40.6768	40.768	40.7223	40.659	40.4198	40.678	40.6989	40.8175	40.4114
3	40.8357	40.7043	40.5889	40.3445	40.6233	40.4009	42.8152	41.2886	40.7598	40.9465	41.2221	41.1456	42.4511	42.2783	41.8766	40.5361	40.4879	40.2561
4	42.4753	42.7145	42.8214	42.6756	42.8492	42.8611	42.5493	42.917	42.9512	42.7707	42.4387	42.3208	42.641	42.8651	42.6564	42.6594	42.511	42.686
5	43.0737	43.2175	44.1927	44.7085	45.4294	45.3846	43.4371	43.5355	44.488	44.7224	44.8581	44.7252	43.5368	43.9441	44.7334	44.9651	45.0184	44.9689
6	38.7321	39.3297	39.1076	38.9368	38.1782	38.3275	39.3285	38.9289	37.7174	36.8475	35.483	34.7433	37.0513	37.081	37.0121	37.2733	36.9804	37.4179
7	47.1831	47.2122	47.2623	46.8712	47.4942	47.4574	47.1255	47.0599	47.4174	47.2908	47.6983	47.682	47.0258	46.5696	46.4252	46.9963	47.5264	47.4948
8	43.188	43.0945	43.6923	46.8766	45.2404	43.118	43.0252	43.1023	42.2856	42.7633	43.4756	43.0857	43.075	43.0106	43.2085	43.6871	43.3371	42.6839
9	45.7663	45.8282	45.9441	45.4436	45.2023	45.1003	46.157	46.653	46.0853	46.0456	45.787	45.3813	46.125	46.0901	46.4505	46.2936	46.2431	45.9497
10	41.6331	40.5301	39.7599	39.7312	41.7512	41.4401	39.3178	39.806	40.1232	41.8227	41.9549	41.9634	39.7784	40.3081	42.5288	42.2053	42.2612	42.3184
11	49.751	49.5683	49.3123	49.9309	50.1349	50.3452	49.6566	49.6255	50.0525	51.0453	50.826	50.6914	49.7074	50.0377	50.0039	50.5079	50.648	50.2808
12	40.7335	40.2938	41.9425	41.7714	41.7559	41.1435	41.3932	41.5985	41.922	41.3872	41.1396	41.0379	41.7779	41.2991	40.9119	40.6174	40.876	41.4807
13	48.7087	48.6445	48.7946	48.1024	46.4592	46.8608	48.629	48.5312	48.454	48.1495	47.1571	47.1984	48.1721	48.4828	48.2077	47.4257	46.8215	46.3324
14	41.1759	41.2373	41.6654	42.7148	42.6332	42.5189	41.8789	41.6935	41.5181	41.615	42.4762	43.0051	41.5561	41.8594	41.7833	41.8163	41.8317	41.7571
15	43.4951	43.4663	43.1766	43.3976	43.1585	43.6252	44.092	43.8837	43.9172	43.8979	43.6021	43.6038	43.5948	43.6119	43.5376	43.5451	43.5357	43.3127
16	44.5367	44.5143	44.5026	44.7345	44.5829	44.5266	44.8651	44.7179	44.8242	44.8616	44.8026	44.7271	44.3274	44.6082	44.6178	44.6214	44.9281	45.0017
17	41.1813	40.9874	41.3309	40.9887	41.0543	41.2216	44.5749	43.8583	42.8284	42.4059	42.3159	42.2533	44.3348	44.0057	43.8149	43.871	43.9331	43.9941
18	42.4424	42.508	42.6705	42.6796	42.928	42.7999	43.4632	42.7435	42.4064	42.4486	42.4678	42.3107	43.606	43.8393	43.1988	42.7813	42.6662	42.9461
19	48.3592	48.3446	48.4434	48.3185	48.3278	48.5996	50.5872	51.056	50.6931	50.3085	48.5423	48.4603	50.8259	50.7371	50.5789	50.7364	51.0643	50.9901
20	48.0034	47.747	47.8499	47.5267	47.7575	47.8023	49.4712	49.5029	49.4577	48.95	47.804	47.3496	49.1546	49.13	49.2948	48.9338	47.6859	46.9441
21	40.028	40.0135	40.022	39.7552	40.3892	41.3848	38.8177	38.6962	38.5914	38.6993	39.0518	39.4641	37.7627	37.8741	37.8683	37.9858	37.6892	38.0841
22	38.376	38.5437	38.086	38.5582	36.9749	37.7284	38.3502	38.28	37.6088	37.3726	37.5465	37.6859	37.7539	37.1886	37.3999	38.1108	37.3612	37.6615
23	38.6693	38.7974	38.8878	38.8347	38.7049	38.8777	38.3927	38.5255	38.6566	38.6133	38.475	38.6515	38.8735	38.6915	39.0824	38.967	38.9053	39.0303
24	35.9878	35.7222	35.8623	35.768	35.746	36.1058	35.4529	35.8911	35.6696	35.6258	35.7068	35.8823	35.6822	35.573	35.4052	35.5558	35.663	36.0791
25	34.0557	34.0834	33.4643	32.6199	34.3085	34.0099	35.0196	35.5291	35.2615	34.4794	33.7528	33.8038	32.4093	33.4227	33.1705	32.1244	31.8322	32.3189
26	35.6795	35.7379	34.6522	35.2748	34.4975	33.8812	35.5016	34.4765	35.6468	34.4166	34.7371	33.9606	34.2867	34.4335	34.2541	34.4622	33.6693	32.9224
27	36.476	36.3005	35.5999	35.0341	34.4987	33.7618	33.9085	33.9749	33.8772	33.5433	34.0866	34.3151	36.0607	35.482	34.8636	35.175	34.8845	33.4556
28	33.4019	33.6256	33.3441	33.9489	33.9637	34.2894	33.5735	33.7562	33.3381	33.6583	34.1592	33.9109	33.0327	33.3302	33.1447	33.352	33.2594	33.7514
29	34.972	35.1354	35.3854	35.6294	35.8063	35.997	34.8958	35.0592	35.3093	35.5532	35.7301	35.9208	35.0482	35.2116	35.4616	35.7056	35.8825	36.0732
30	33.1734	32.9635	32.6584	32.4082	32.0683	31.7518	33.0991	32.8893	32.5842	32.334	31.9941	31.6776	33.2476	33.0377	32.7326	32.4824	32.1426	31.826

## Sheet: Y
	Interval 0	Interval 1	Interval 2	Interval 3	Interval 4	Interval 5	Interval 0	Interval 1	Interval 2	Interval 3	Interval 4	Interval 5	Interval 0	Interval 1	Interval 2	Interval 3	Interval 4	Interval 5
Subject Code	Y-Coordinate (Cycle 1)						Y-Coordinate (Cycle 2)						Y-Coordinate (Cycle 3)
1	11.2037	11.1752	11.2375	11.29	11.2452	11.108	11.1187	10.9885	11.149	11.0754	11.0857	11.1496	10.9435	11.0884	11.1469	11.0189	11.1844	11.2513
2	10.5928	10.4893	10.4812	10.5497	10.533	10.5801	10.6237	10.6301	10.6774	10.6009	10.7278	10.6036	10.7627	10.5716	10.5832	10.6414	10.5865	10.7248
3	10.3304	10.329	10.3715	10.3835	10.3956	10.3304	10.4683	10.5056	10.4117	10.3998	10.3354	10.3533	10.3763	10.4101	10.4343	10.4838	10.3848	10.4776
4	10.8251	10.8839	10.9031	10.8123	10.8509	10.8653	10.7348	10.8877	10.8403	10.8019	10.7538	10.8544	10.769	10.797	10.7804	10.8766	10.949	10.8837
5	10.4995	10.3875	10.393	10.5616	10.5493	10.6429	10.3484	10.3321	10.4628	10.5059	10.4702	10.645	10.5311	10.5013	10.4962	10.4182	10.5423	10.5888
6	10.8492	10.8853	10.9026	10.9464	10.9915	10.9716	10.8563	10.9045	10.8982	10.881	10.9966	10.904	10.9177	10.9196	10.9657	10.9938	11.0285	10.9548
7	11.7179	11.7948	11.7644	11.5879	11.6428	11.5594	11.7374	11.8034	11.754	11.607	11.7097	11.8871	11.8868	11.8663	11.7661	12.1095	11.8182	11.5981
8	11.9508	11.8619	11.9799	11.9727	11.8412	11.9409	11.9333	12.0087	11.7603	11.4789	11.9374	11.9797	11.9928	11.918	11.8083	11.9972	11.9823	11.8641
9	10.8916	10.9327	11.1528	11.0541	11.0119	11.0243	10.8461	11.0125	10.9769	11.0034	10.9929	11.1228	10.9061	10.8119	10.961	10.9254	10.8961	10.9157
10	10.7231	10.8861	10.8754	10.8692	10.7512	10.8473	10.8869	10.8989	10.9768	10.9223	10.7687	10.8168	10.9045	10.9892	11.0199	10.8995	10.9254	10.8018
11	11.3775	11.4392	11.193	11.3397	11.3911	11.583	11.7002	11.625	11.5278	11.6298	11.65	11.6757	11.5645	11.8471	11.5189	11.4745	11.7015	11.6367
12	10.3335	10.2598	10.5517	10.4822	10.5301	10.2314	10.3168	10.4319	10.3947	10.3353	10.226	10.2363	10.3267	10.3375	10.298	10.2858	10.4015	10.4029
13	12.1442	12.5881	12.5654	12.3959	12.0007	12.1255	12.3768	12.4637	12.4381	12.1337	12.0743	12.0855	12.1127	12.3662	12.0778	11.9072	12.1004	12.1005
14	11.0558	11.1337	11.3338	11.2918	11.4112	11.4133	11.0731	11.1703	11.2603	11.2581	11.2487	11.3637	11.2482	11.2348	11.0378	11.1511	11.2102	11.2861
15	11.6089	11.6573	11.6542	11.5066	11.5468	11.6383	11.7582	11.845	11.75	11.843	11.788	11.8052	11.5727	11.7453	11.7707	11.7742	11.6525	11.8794
16	10.8694	10.9522	10.9875	11.0076	11.023	10.8707	10.9786	10.9887	10.8581	10.9144	10.9188	10.9527	10.8556	10.8604	10.9649	11.1348	11.168	11.022
17	10.5319	10.5804	10.5473	10.5673	10.5319	10.4796	10.744	10.7229	10.6422	10.6404	10.5354	10.5733	10.7502	10.6513	10.5743	10.6415	10.5449	10.6141
18	11.2457	11.3855	11.2918	11.4775	11.4248	11.4927	11.2167	11.3522	11.3342	11.4067	11.3231	11.3543	11.4478	11.393	11.4127	11.428	11.3242	11.4381
19	11.1774	11.1467	11.1407	11.1019	11.1462	11.1268	11.6419	12.044	11.5245	11.3202	11.2052	11.1454	11.8206	11.7298	11.9358	11.6633	11.6072	11.4976
20	11.5558	11.5466	11.6523	11.6864	11.6622	11.6158	11.9866	11.9651	12.1981	11.8995	11.7266	11.6368	12.0217	12.2039	12.2169	12.0749	11.7687	11.6685
21	10.5621	10.6676	10.6031	10.5619	10.524	10.8702	10.5573	10.7079	10.5989	10.5663	10.6346	10.5496	10.8807	10.578	10.7144	10.6223	10.7893	10.5037
22	11.9574	11.9927	11.7366	11.9863	11.6716	12.0268	11.9143	11.8987	11.9485	11.641	11.7777	12.0271	11.8199	11.8498	11.6884	11.9084	11.57	11.8013
23	11.1575	11.1507	11.051	10.7937	10.754	11.4938	11.1031	11.1171	10.9227	11.0028	10.8007	11.1077	11.2697	11.0338	11.0143	10.9929	10.9659	11.3705
24	12.0932	12.1764	12.3157	12.1256	12.1494	12.2238	12.2262	12.4188	12.3851	12.3248	12.1388	12.1814	12.3119	12.2273	12.1099	12.101	11.8351	12.2624
25	11.1013	11.1351	11.1409	10.8839	10.9535	10.9749	11.6815	11.8827	11.8376	11.483	11.1131	11.3107	11.0988	11.4619	11.3996	11.2092	10.9201	10.9331
26	12.3655	12.1485	12.1117	12.4643	12.2641	11.9242	12.2732	11.7841	12.124	12.1708	12.1809	11.6775	12.0236	11.9922	12.1062	12.0882	11.3782	11.1192
27	10.3687	10.3039	10.1284	10.067	10.1208	10.0723	10.1514	10.164	10.1765	10.1202	10.1454	10.1344	10.2357	10.2	10.0233	10.1347	10.2406	10.5495
28	12.2576	12.3099	12.1891	12.4508	12.3145	12.5959	12.1893	11.9748	12.1827	12.2219	12.369	12.365	12.1708	12.1007	12.2879	12.5658	12.3966	12.619
29	10.6241	10.7961	10.8963	10.9779	11.1001	11.275	10.5479	10.7199	10.8201	10.9017	11.0239	11.1989	10.7003	10.8723	10.9725	11.0541	11.1763	11.3512
30	10.8725	10.7506	10.626	10.5097	10.3106	10.2108	10.7983	10.6764	10.5518	10.4355	10.2364	10.1366	10.9467	10.8249	10.7003	10.5839	10.3849	10.285

## Sheet: X-Displacement
	Interval 0	Interval 1	Interval 2	Interval 3	Interval 4	Interval 5	Interval 0	Interval 1	Interval 2	Interval 3	Interval 4	Interval 5	Interval 0	Interval 1	Interval 2	Interval 3	Interval 4	Interval 5
Subject Code	X-Coordinate (Cycle 1)						X-Coordinate (Cycle 2)						X-Coordinate (Cycle 3)
1	0	-0.23904	0.10207	-0.263029	-0.437912	-0.0489182	0	0.0476011	0.184384	-0.262371	-0.098777	0.0398871	0	0.156068	-0.267168	0.155315	0.0124177	0.0203198
2	0	-0.0151809	0.0910856	0.0355693	0.281465	-0.0291262	0	0.125508	-0.060812	0.180936	0.0911739	-0.0456311	0	-0.239188	0.258252	0.0209179	0.118535	-0.40609
3	0	-0.131418	-0.115385	-0.244393	0.278777	-0.222335	0	-1.5266	-0.528823	0.186747	0.275533	-0.0764597	0	-0.172753	-0.401668	-1.34059	-0.0481928	-0.231789
4	0	0.23911	0.106951	-0.145783	0.173587	0.0118628	0	0.367655	0.0341983	-0.180445	-0.331974	-0.11798	0	0.224096	-0.208619	0.00296571	-0.148378	0.174977
5	0	0.143809	0.975141	0.515854	0.720826	-0.0447467	0	0.0983114	0.952533	0.234428	0.135647	-0.132833	0	0.407317	0.789306	0.231707	0.0532833	-0.049531
6	0	0.597559	-0.222066	-0.170798	-0.758592	0.149296	0	-0.399624	-1.21155	-0.869859	-1.36451	-0.739718	0	0.0297653	-0.0689202	0.261221	-0.292958	0.437559
7	0	0.0290353	0.0501855	-0.391095	0.622913	-0.0367347	0	-0.0655844	0.357514	-0.126623	0.407514	-0.0163265	0	-0.456215	-0.144341	0.571058	0.530148	-0.0316327
8	0	-0.0934211	0.597744	3.1843	-1.63618	-2.12246	0	0.0770677	-0.816635	0.477632	0.712312	-0.38985	0	-0.0643797	0.197838	0.478665	-0.35	-0.653195
9	0	0.0619003	0.115898	-0.500564	-0.241298	-0.101976	0	0.495955	-0.567639	-0.039699	-0.258608	-0.405738	0	-0.0349012	0.360395	-0.156914	-0.0505174	-0.293415
10	0	-1.10291	-0.770235	-0.0287324	2.02	-0.31108	0	0.488169	0.317183	1.69953	0.132207	0.0084507	0	0.529671	2.22075	-0.323568	0.0559624	0.0571831
11	0	-0.182745	-0.255958	0.618589	0.204004	0.210296	0	-0.0310772	0.426978	0.992755	-0.219256	-0.134604	0	0.330219	-0.0337464	0.504004	0.140038	-0.367112
12	0	-0.439684	1.6487	-0.171097	-0.0154275	-0.612454	0	0.205297	0.323513	-0.534851	-0.247584	-0.101673	0	-0.47881	-0.387175	-0.294517	0.258643	0.604647
13	0	-0.0642254	0.150141	-0.692207	-1.64319	0.401502	0	-0.0978404	-0.0771831	-0.304507	-0.992394	0.0413146	0	0.310704	-0.275117	-0.781972	-0.604225	-0.489108
14	0	0.0614085	0.428075	1.04948	-0.0815962	-0.114366	0	-0.185352	-0.175399	0.0969014	0.861127	0.52892	0	0.30338	-0.0761502	0.0330516	0.0153991	-0.0746479
15	0	-0.028866	-0.289691	0.220993	-0.239082	0.466729	0	-0.208341	0.033552	-0.0193065	-0.295876	0.00178069	0	0.0171509	-0.0743205	0.00749766	-0.00937207	-0.223055
16	0	-0.0224931	-0.0116713	0.231948	-0.151616	-0.056325	0	-0.147184	0.106279	0.0373961	-0.0590028	-0.0754386	0	0.280794	0.00960295	0.00360111	0.306648	0.0735919
17	0	-0.193813	0.34349	-0.342198	0.0655586	0.167313	0	-0.71662	-1.02982	-0.42253	-0.0900277	-0.0626039	0	-0.329086	-0.190803	0.0560849	0.0620499	0.0610342
18	0	0.0656604	0.162453	0.00915094	0.248396	-0.128113	0	-0.719717	-0.337075	0.0421698	0.0192453	-0.15717	0	0.233302	-0.640566	-0.417453	-0.115094	0.279906
19	0	-0.0146479	0.0987793	-0.124883	0.00929577	0.271831	0	0.468732	-0.362911	-0.384601	-1.7662	-0.0819718	0	-0.0888263	-0.158216	0.157559	0.327887	-0.0741784
20	0	-0.256396	0.102883	-0.323243	0.230811	0.0448649	0	0.0317117	-0.0452252	-0.507658	-1.14604	-0.454324	0	-0.0245946	0.164775	-0.360991	-1.24784	-0.741892
21	0	-0.0145865	0.00849624	-0.266767	0.63406	0.995564	0	-0.121504	-0.104812	0.10797	0.352481	0.412256	0	0.111429	-0.00586466	0.117519	-0.296617	0.394962
22	0	0.167763	-0.4577	0.47214	-1.58328	0.753459	0	-0.0702351	-0.671127	-0.236184	0.173887	0.139412	0	-0.565359	0.21131	0.71097	-0.749679	0.300295
23	0	0.128087	0.0904493	-0.0531092	-0.129798	0.172791	0	0.132773	0.131137	-0.0433651	-0.138277	0.17651	0	-0.182089	0.390955	-0.115442	-0.0616632	0.124963
24	0	-0.265546	0.14005	-0.0942915	-0.0219788	0.359838	0	0.438227	-0.221439	-0.0438077	0.0810142	0.175456	0	-0.109144	-0.167804	0.150551	0.107194	0.416173
25	0	0.0277508	-0.619097	-0.844386	1.68855	-0.298545	0	0.509437	-0.267512	-0.782096	-0.726669	0.0510257	0	1.01335	-0.252219	-1.04603	-0.292279	0.486759
26	0	0.0584067	-1.08563	0.622557	-0.777264	-0.616366	0	-1.02514	1.1703	-1.2302	0.320454	-0.776443	0	0.1468	-0.179323	0.208041	-0.792854	-0.746904
27	0	-0.175551	-0.700636	-0.565757	-0.535402	-0.736897	0	0.0663925	-0.0976449	-0.333981	0.543327	0.228486	0	-0.578692	-0.618393	0.311327	-0.290467	-1.42886
28	0	0.223776	-0.28157	0.60486	0.0148037	0.325682	0	0.182654	-0.418093	0.320224	0.50086	-0.248299	0	0.297421	-0.185495	0.207327	-0.0925607	0.491963
29	0	0.163429	0.250057	0.243962	0.176914	0.190705	0	0.163429	0.250057	0.243962	0.176914	0.190705	0	0.163429	0.250057	0.243962	0.176914	0.190705
30	0	-0.20987	-0.305083	-0.250167	-0.339889	-0.316512	0	-0.20987	-0.305083	-0.250167	-0.339889	-0.316512	0	-0.20987	-0.305083	-0.250167	-0.339889	-0.316512

## Sheet: Y-Displacement
	Interval 0	Interval 1	Interval 2	Interval 3	Interval 4	Interval 5	Interval 0	Interval 1	Interval 2	Interval 3	Interval 4	Interval 5	Interval 0	Interval 1	Interval 2	Interval 3	Interval 4	Interval 5
Subject Code	Y-Coordinate (Cycle 1)						Y-Coordinate (Cycle 2)						Y-Coordinate (Cycle 3)
1	0	-0.0285042	0.0623706	0.0524929	-0.0447789	-0.137253	0	-0.130198	0.160489	-0.0735654	0.010254	0.0638758	0	0.144967	0.0585136	-0.128034	0.165475	0.0668862
2	0	-0.103442	-0.00812004	0.0684907	-0.0166814	0.0470432	0	0.00635481	0.047308	-0.0765225	0.12692	-0.124184	0	-0.191086	0.0116505	0.0581642	-0.0548985	0.138305
3	0	-0.00139018	0.0425394	0.0119555	0.0121409	-0.0652456	0	0.0372567	-0.0938832	-0.0118628	-0.0644115	0.0178869	0	0.0338276	0.0241891	0.0494903	-0.0989805	0.0927711
4	0	0.0587581	0.0191844	-0.0907322	0.0385542	0.0144578	0	0.152827	-0.0473587	-0.0383689	-0.0481928	0.100649	0	0.0280816	-0.0166821	0.0962929	0.0723818	-0.0653383
5	0	-0.112008	0.0054409	0.168668	-0.0122889	0.0935272	0	-0.0163227	0.130675	0.043152	-0.0357411	0.174859	0	-0.0298311	-0.00506567	-0.0780488	0.124109	0.0465291
6	0	0.0360563	0.0173709	0.0437559	0.0451643	-0.0199061	0	0.048169	-0.00629108	-0.0171831	0.115587	-0.0925822	0	0.00197183	0.0461033	0.0280751	0.0346479	-0.073615
7	0	0.0769017	-0.0304267	-0.176438	0.0548237	-0.0833952	0	0.0660482	-0.0494434	-0.147032	0.102783	0.177365	0	-0.0205009	-0.100186	0.343321	-0.29128	-0.22013
8	0	-0.0888158	0.117951	-0.00723684	-0.131485	0.099718	0	0.0754699	-0.248402	-0.281391	0.458459	0.0422932	0	-0.074718	-0.109774	0.18891	-0.0148496	-0.118233
9	0	0.0411101	0.220038	-0.098683	-0.0421449	0.0123236	0	0.166416	-0.0356538	0.0265287	-0.0104421	0.129821	0	-0.0942615	0.149106	-0.0355597	-0.0292568	0.0195673
10	0	0.163005	-0.0107042	-0.00619718	-0.118028	0.0961502	0	0.0119249	0.0779343	-0.054554	-0.153521	0.0480751	0	0.0846948	0.0307042	-0.120376	0.0258216	-0.123568
11	0	0.0616778	-0.246139	0.146616	0.0514776	0.191897	0	-0.0752145	-0.0971401	0.102002	0.0201144	0.0257388	0	0.282555	-0.328217	-0.0443279	0.226978	-0.0648236
12	0	-0.0736989	0.291914	-0.0694238	0.0478625	-0.298699	0	0.115056	-0.0371747	-0.0593866	-0.109294	0.010316	0	0.0108736	-0.0395911	-0.0121747	0.115706	0.00139405
13	0	0.44385	-0.0226291	-0.169577	-0.395211	0.124883	0	0.0868545	-0.0255399	-0.304413	-0.0594366	0.0112676	0	0.253521	-0.288357	-0.17061	0.193146	9.38967e-05
14	0	0.0779343	0.200094	-0.0419718	0.119343	0.00215962	0	0.0971831	0.0899531	-0.00215962	-0.00938967	0.11493	0	-0.0133333	-0.196995	0.113239	0.0591549	0.0758685
15	0	0.0483599	-0.00309278	-0.14761	0.0402062	0.0915651	0	0.0867854	-0.0950328	0.0930647	-0.0550141	0.0172446	0	0.17254	0.0253983	0.00356139	-0.121743	0.226898
16	0	0.0827331	0.0353647	0.0200369	0.0154201	-0.152262	0	0.010157	-0.130656	0.056325	0.00443213	0.0338873	0	0.00480148	0.104524	0.169898	0.0331487	-0.145983
17	0	0.0484765	-0.0331487	0.0200369	-0.0354571	-0.0522622	0	-0.021145	-0.0807018	-0.00184672	-0.104986	0.0379501	0	-0.098892	-0.0770452	0.0671653	-0.0965836	0.0692521
18	0	0.139811	-0.0936792	0.185755	-0.0527358	0.0679245	0	0.135472	-0.0179245	0.0724528	-0.0835849	0.0312264	0	-0.0548113	0.019717	0.015283	-0.103868	0.113962
19	0	-0.0307042	-0.00600939	-0.0387793	0.0443192	-0.0194366	0	0.40216	-0.519531	-0.204319	-0.115023	-0.0598122	0	-0.0907981	0.206009	-0.272488	-0.0560563	-0.109671
20	0	-0.00918919	0.105676	0.0341441	-0.0242342	-0.0463964	0	-0.0214414	0.232973	-0.298649	-0.172883	-0.0898198	0	0.182162	0.0130631	-0.142072	-0.306126	-0.10027
21	0	0.105489	-0.0645113	-0.041203	-0.0378947	0.346165	0	0.150602	-0.108947	-0.0326316	0.0682707	-0.0849624	0	-0.302707	0.136391	-0.0920301	0.166992	-0.285639
22	0	0.0353822	-0.256143	0.249716	-0.314735	0.355183	0	-0.0155742	0.0498223	-0.307553	0.13669	0.24949	0	0.0298632	-0.161337	0.220005	-0.338474	0.231345
23	0	-0.0068432	-0.0996727	-0.257289	-0.0397203	0.73981	0	0.0139839	-0.194362	0.0800357	-0.202023	0.306977	0	-0.235867	-0.0195626	-0.0214222	-0.0269265	0.404567
24	0	0.0831896	0.139224	-0.190008	0.0237792	0.074338	0	0.192634	-0.0336809	-0.0603106	-0.185958	0.0425324	0	-0.0846148	-0.117396	-0.00885155	-0.265922	0.427275
25	0	0.0337934	0.00581872	-0.256994	0.0696009	0.0213353	0	0.201194	-0.0450578	-0.354569	-0.369937	0.197613	0	0.363148	-0.0623648	-0.190377	-0.289071	0.0129802
26	0	-0.216992	-0.0367746	0.352603	-0.200283	-0.339848	0	-0.489109	0.339922	0.0468447	0.0100701	-0.503357	0	-0.0314784	0.114053	-0.0180516	-0.709981	-0.258989
27	0	-0.0648972	-0.175402	-0.0614579	0.0538318	-0.0485234	0	0.0125607	0.0125607	-0.0562991	0.0251963	-0.0109907	0	-0.0356636	-0.176673	0.111327	0.105944	0.30886
28	0	0.0522617	-0.120822	0.261682	-0.136224	0.281346	0	-0.214505	0.20785	0.0392523	0.147065	-0.00396262	0	-0.0701308	0.187215	0.277907	-0.169196	0.222355
29	0	0.172038	0.10019	0.0816	0.12221	0.174933	0	0.172038	0.10019	0.0816	0.12221	0.174933	0	0.172038	0.10019	0.0816	0.12221	0.174933
30	0	-0.121855	-0.124601	-0.116364	-0.199035	-0.0998145	0	-0.121855	-0.124601	-0.116364	-0.199035	-0.0998145	0	-0.121855	-0.124601	-0.116364	-0.199035	-0.0998145

## Sheet: Resultant
	Interval 0	Interval 1	Interval 2	Interval 3	Interval 4	Interval 5	Interval 0	Interval 1	Interval 2	Interval 3	Interval 4	Interval 5	Interval 0	Interval 1	Interval 2	Interval 3	Interval 4	Interval 5
Subject Code	Resultant Displacement (Cycle 1)						Resultant Displacement (Cycle 2)						Resultant Displacement (Cycle 3)
1	0	0.240734	0.119617	0.268216	0.440195	0.14571	0	0.138626	0.244447	0.272489	0.0993079	0.0753067	0	0.213008	0.273501	0.201285	0.16594	0.0699046
2	0	0.10455	0.0914468	0.0771761	0.281959	0.05533	0	0.125668	0.0770464	0.196452	0.156273	0.132302	0	0.306145	0.258515	0.0618112	0.130631	0.428996
3	0	0.131425	0.122976	0.244685	0.279041	0.231711	0	1.52705	0.537092	0.187123	0.282962	0.078524	0	0.176033	0.402396	1.34151	0.110089	0.249665
4	0	0.246224	0.108658	0.171712	0.177817	0.0187018	0	0.398154	0.0584155	0.184479	0.335454	0.155079	0	0.225849	0.209285	0.0963385	0.165091	0.186778
5	0	0.182282	0.975156	0.542728	0.72093	0.10368	0	0.0996573	0.961455	0.238366	0.140277	0.219591	0	0.408408	0.789322	0.244499	0.135063	0.0679579
6	0	0.598646	0.222744	0.176314	0.759935	0.150617	0	0.402517	1.21157	0.870029	1.36939	0.74549	0	0.0298305	0.0829187	0.262725	0.295	0.443708
7	0	0.0822004	0.0586888	0.429052	0.625321	0.0911273	0	0.0930789	0.360917	0.194041	0.420276	0.178115	0	0.456676	0.175703	0.666315	0.604898	0.222391
8	0	0.128902	0.609271	3.18431	1.64146	2.1248	0	0.107866	0.853579	0.554358	0.847097	0.392137	0	0.0986283	0.226253	0.514594	0.350315	0.66381
9	0	0.074308	0.248695	0.510199	0.244951	0.102717	0	0.52313	0.568757	0.047747	0.258818	0.426001	0	0.100515	0.390022	0.160893	0.0583778	0.294067
10	0	1.11489	0.770309	0.0293931	2.02345	0.3256	0	0.488315	0.326617	1.70041	0.202601	0.0488122	0	0.5364	2.22096	0.345234	0.0616324	0.136158
11	0	0.192873	0.355104	0.635727	0.210398	0.284691	0	0.0813819	0.437889	0.997981	0.220177	0.137043	0	0.434606	0.329948	0.505949	0.266702	0.372791
12	0	0.445818	1.67434	0.184645	0.0502874	0.681411	0	0.23534	0.325642	0.538138	0.270634	0.102195	0	0.478934	0.389194	0.294768	0.283345	0.604648
13	0	0.448472	0.151837	0.712676	1.69005	0.420476	0	0.13083	0.0812989	0.430572	0.994173	0.0428235	0	0.401011	0.398546	0.800367	0.634345	0.489108
14	0	0.0992207	0.472531	1.05032	0.144571	0.114387	0	0.209284	0.19712	0.0969255	0.861178	0.541263	0	0.303673	0.211201	0.117964	0.0611264	0.106435
15	0	0.0563198	0.289707	0.265757	0.242439	0.475626	0	0.225694	0.100782	0.0950462	0.300947	0.0173363	0	0.17339	0.0785405	0.0083005	0.122103	0.318177
16	0	0.0857363	0.0372409	0.232812	0.152398	0.162346	0	0.147534	0.168422	0.067609	0.059169	0.0827003	0	0.280835	0.104965	0.169937	0.308435	0.163484
17	0	0.199784	0.345086	0.342784	0.0745328	0.175285	0	0.716932	1.03298	0.422534	0.138301	0.0732083	0	0.343624	0.205771	0.0875026	0.114798	0.0923094
18	0	0.154462	0.187528	0.18598	0.253933	0.145006	0	0.732356	0.337552	0.0838314	0.0857719	0.160242	0	0.239654	0.640869	0.417732	0.155033	0.302216
19	0	0.0340193	0.098962	0.130765	0.0452836	0.272525	0	0.61761	0.633732	0.435505	1.76994	0.101474	0	0.127021	0.259754	0.314761	0.332645	0.132402
20	0	0.256561	0.147486	0.325042	0.23208	0.0645405	0	0.0382801	0.237322	0.588988	1.159	0.463118	0	0.183815	0.165292	0.387942	1.28484	0.748637
21	0	0.106492	0.0650684	0.26993	0.635192	1.05403	0	0.193504	0.151179	0.112793	0.359032	0.42092	0	0.322564	0.136517	0.149266	0.340394	0.487427
22	0	0.171453	0.524498	0.534111	1.61426	0.83298	0	0.0719411	0.672974	0.387777	0.22118	0.285798	0	0.566147	0.26586	0.744231	0.822547	0.379075
23	0	0.12827	0.134595	0.262714	0.135739	0.75972	0	0.133507	0.234464	0.0910288	0.244814	0.354105	0	0.297976	0.391444	0.117413	0.0672859	0.423427
24	0	0.278272	0.197477	0.212118	0.0323808	0.367436	0	0.478697	0.223986	0.0745418	0.202839	0.180537	0	0.138102	0.204793	0.150811	0.286714	0.596459
25	0	0.0437276	0.619125	0.882629	1.68998	0.299307	0	0.547727	0.27128	0.858716	0.815415	0.204094	0	1.07646	0.259815	1.06321	0.411083	0.486932
26	0	0.224715	1.08626	0.715476	0.802654	0.703849	0	1.13584	1.21866	1.23109	0.320612	0.925328	0	0.150137	0.21252	0.208823	1.06428	0.790532
27	0	0.187163	0.722258	0.569085	0.538101	0.738493	0	0.0675703	0.0984494	0.338693	0.543911	0.22875	0	0.579789	0.643135	0.330633	0.309185	1.46186
28	0	0.229797	0.306398	0.659039	0.137026	0.430377	0	0.281735	0.466909	0.322621	0.522005	0.248331	0	0.305577	0.263549	0.346723	0.19286	0.539879
29	0	0.237289	0.269382	0.257247	0.215021	0.258786	0	0.237289	0.269382	0.257247	0.215021	0.258786	0	0.237289	0.269382	0.257247	0.215021	0.258786
30	0	0.242681	0.329547	0.275906	0.393877	0.331878	0	0.242681	0.329547	0.275906	0.393877	0.331878	0	0.242681	0.329547	0.275906	0.393877	0.331878
