# Supplementary material for: Development of Kinematic Graphs of Median Nerve during Active Finger Motion: Implications of Smartphone Use
Source: PLoS One. 2016 Jul 1;11(7):e0158455. doi: 10.1371/journal.pone.0158455 (PMC4930216; doi:10.1371/journal.pone.0158455)
Supplement: S3 Table — (XLSX) [file pone.0158455.s009.xlsx]

## Sheet: Pinch Grip (Neutral)
	Interval 0	Interval 1	Interval 2	Interval 3	Interval 4	Interval 5	Interval 0	Interval 1	Interval 2	Interval 3	Interval 4	Interval 5	Interval 0	Interval 1	Interval 2	Interval 3	Interval 4	Interval 5	Interval 0	Interval 1	Interval 2	Interval 3	Interval 4	Interval 5	Interval 0	Interval 1	Interval 2	Interval 3	Interval 4	Interval 5	Interval 0	Interval 1	Interval 2	Interval 3	Interval 4	Interval 5	Interval 0	Interval 1	Interval 2	Interval 3	Interval 4	Interval 5	Interval 0	Interval 1	Interval 2	Interval 3	Interval 4	Interval 5	Interval 0
Subject Code	Cross-Sectional Area						Flattening Ratio						Rotation Displacement						X-Displacement						Y-Displacement						Resultant Displacement						Cumulative Resultant Translation Displacement						Absolute Rotation Displacement						Cumulative Absolute Rotation Displacement
1	8.65193	8.43548	8.37836	8.17995	7.93945	7.81319	3.59	3.457	3.68067	3.733	3.81233	3.54533	0	-2.56367	0.689333	0.574667	-0.0963333	1.14633	0	-0.1107	0.296486	0.170149	0.0602722	-0.253656	0	0.068566	-0.0311808	0.0980374	0.0185185	-0.0832858	0	0.252941	0.450456	0.22017	0.146194	0.268598	0	0.252941	0.703397	0.923568	1.06976	1.33836	0	2.56367	0.689333	0.574667	0.0963333	1.14633	0
2	7.07948	6.93779	6.88808	6.74142	6.67927	6.52267	2.90167	2.97067	2.78967	2.50567	2.915	3.17267	0	-0.132	-1.60433	-0.7	0.683667	2.56567	0	0.543437	0.204922	-0.262263	0.0945308	-0.281491	0	0.10403	0.0558722	-0.0429476	0.00477835	-0.0194301	0	0.555397	0.238102	0.27069	0.107056	0.296848	0	0.555397	0.793499	1.06419	1.17125	1.46809	0	0.132	1.60433	0.7	0.683667	2.56567	0
3	9.73282	9.5238	9.41172	9.34205	9.10274	8.97855	5.07967	5.378	5.24133	5.035	4.78667	5.17767	0	0.081	-0.135333	0.082	1.298	1.51767	0	0.293136	0.106101	-0.277757	-0.494757	-0.238418	0	-0.0106451	0.0164601	-0.0234827	-0.119892	0.0218621	0	0.300817	0.114606	0.282292	0.510414	0.457237	0	0.300817	0.415423	0.697715	1.20813	1.66537	0	0.081	0.135333	0.082	1.298	1.51767	0
4	8.47752	8.02798	7.87535	7.7699	7.73383	7.29816	5.02633	4.85267	4.45833	5.21667	4.944	5.35733	0	-0.254667	0.246	-0.245	-0.043	1.226	0	0.124848	0.034337	-0.0878345	0.162652	-0.147567	0	0.00821168	-0.0157543	-0.0205596	0.0101277	0.0215633	0	0.126601	0.185198	0.118864	0.163273	0.154808	0	0.126601	0.311799	0.430663	0.593936	0.748744	0	0.254667	0.246	0.245	0.043	1.226	0
5	7.12936	6.87367	6.76487	6.6887	6.66422	6.40582	2.77233	2.50433	2.294	2.31733	2.39133	2.48867	0	-3.69833	-0.716667	0.655333	2.947	-0.316	0	-0.112255	-0.100662	-0.0210178	0.211232	-0.0388136	0	-0.00770852	0.00301114	-0.0130382	0.0514002	-0.0114724	0	0.312021	0.163271	0.102198	0.221312	0.111698	0	0.312021	0.475292	0.57749	0.798802	0.910499	0	3.69833	0.716667	0.655333	2.947	0.316	0
6	8.55596	8.41075	8.19436	8.04915	7.81852	7.71887	3.53267	3.69067	3.634	3.43567	3.37167	3.48667	0	0.042	-0.471333	-0.417667	0.896667	-0.709333	0	0.255268	0.013894	0.204991	0.280653	0.0341343	0	0.0477819	-0.0419593	0.00800986	0.0108749	0.0161121	0	0.287213	0.190124	0.405712	0.288081	0.136763	0	0.287213	0.477337	0.883049	1.17113	1.30789	0	0.042	0.471333	0.417667	0.896667	0.709333	0
7	9.37194	9.08874	8.82915	8.52236	8.31586	8.05037	2.884	2.953	3.147	3.03967	3.40667	3.155	0	-2.204	-1.23667	0.518333	-1.19667	0.456667	0	0.0558796	0.116149	0.090624	-0.24757	0.00693007	0	0.0914707	0.0159925	-0.0140169	0.0883349	-0.0675133	0	0.264756	0.224653	0.13753	0.458489	0.28981	0	0.264756	0.489409	0.626939	1.08543	1.37524	0	2.204	1.23667	0.518333	1.19667	0.456667	0
8	9.36519	9.21058	8.96722	8.86128	8.74676	8.47763	4.51367	4.46	4.05333	4.138	4.51067	4.00967	0	0.469333	1.168	0.269333	0.541667	0.511	0	-0.158943	0.121872	-0.175348	-0.0988879	0.176614	0	-0.0283905	0.055607	0.0144578	0.0155391	0.0120173	0	0.228034	0.216753	0.280911	0.125812	0.274805	0	0.228034	0.444787	0.725698	0.85151	1.12631	0	0.469333	1.168	0.269333	0.541667	0.511	0
9	6.34795	6.25096	6.12459	6.01292	5.88361	5.76605	2.063	2.04733	2.019	2.28233	2.22433	2.45967	0	2.09133	-3.83633	0.805	2.47067	-0.301333	0	0.0970579	0.0328951	-0.0525822	-0.0520501	-0.00522692	0	0.0954304	-0.0984351	-0.0422535	-0.058216	0.0872613	0	0.162059	0.146036	0.289968	0.253573	0.186625	0	0.162059	0.308095	0.598063	0.851636	1.03826	0	2.09133	3.83633	0.805	2.47067	0.301333	0
10	7.38537	7.17377	7.05915	6.93572	6.80347	6.65947	2.552	2.71267	2.68233	2.65067	2.85233	2.82833	0	0.866667	-0.962667	0.821667	-0.442667	-1.898	0	-0.100063	0.0058529	0.108889	0.204006	0.000156495	0	-0.0720814	0.0259468	0.0974335	-0.103818	-0.0134272	0	0.276573	0.0723874	0.357981	0.323757	0.120725	0	0.276573	0.34896	0.706942	1.0307	1.15142	0	0.866667	0.962667	0.821667	0.442667	1.898	0
11	6.89901	6.69552	6.58247	6.48637	6.35071	6.18113	2.35267	2.529	2.45	2.44933	2.69	2.72567	0	1.674	0.539333	0.860667	-0.725667	0.598	0	0.00257827	0.0622468	-0.171516	-0.257704	0.0866176	0	0.0530694	-0.0145795	-0.0412523	0.0777778	-0.0923266	0	0.150592	0.0760608	0.184895	0.294959	0.261001	0	0.150592	0.226653	0.411547	0.706506	0.967508	0	1.674	0.539333	0.860667	0.725667	0.598	0
12	10.7049	10.2431	9.93904	9.73538	9.26783	9.15883	4.143	4.361	3.46367	4.74067	4.80333	5.14333	0	-0.08	-1.59567	1.593	0.428	1.84033	0	0.0706555	-0.113729	0.0707174	-0.0690167	-0.0871367	0	0.0143785	-0.014564	-0.02282	-0.0340445	0.0490414	0	0.198829	0.122208	0.217171	0.16923	0.14096	0	0.198829	0.321037	0.538209	0.707439	0.848399	0	0.08	1.59567	1.593	0.428	1.84033	0
13	8.42499	8.16873	7.82137	7.73026	7.40567	7.37435	3.11333	3.21367	3.41567	3.527	3.29367	3.30633	0	-2.644	-7.07167	0.230333	-2.03633	1.679	0	0.148737	0.191158	0.431177	-0.193962	-0.00918053	0	-0.100123	-0.0926679	0.111738	-0.0230746	-0.0522797	0	0.355406	0.272045	0.452735	0.345964	0.149574	0	0.355406	0.627451	1.08019	1.42615	1.57572	0	2.644	7.07167	0.230333	2.03633	1.679	0
14	8.20277	8.00808	7.86779	7.92791	7.78189	7.44405	4.03933	3.84	3.511	3.51833	3.87067	3.6	0	-0.234	-2.31633	-1.093	1.21867	1.09967	0	0.357955	0.198919	-0.190331	-0.053599	-0.193852	0	-0.130522	0.0172382	0.0336423	0.0120482	0.0358665	0	0.412939	0.416051	0.260298	0.561487	0.527816	0	0.412939	0.828991	1.08929	1.65078	2.17859	0	0.234	2.31633	1.093	1.21867	1.09967	0
15	8.45629	8.34735	8.22074	8.07058	7.87036	7.69075	2.64667	2.46367	2.61233	2.45433	2.67067	2.69567	0	2.99133	-2.10333	1.541	-1.65933	1.154	0	0.0204887	-0.214254	-0.347118	-0.0483083	-0.041416	0	0.00075188	-0.120896	0.037688	-0.0630952	-0.00103383	0	0.159053	0.322782	0.361129	0.181189	0.140373	0	0.159053	0.481836	0.842964	1.02415	1.16453	0	2.99133	2.10333	1.541	1.65933	1.154	0
16	7.09009	6.85749	6.68966	6.56599	6.52183	6.3805	3.39867	3.57533	3.53667	3.86333	3.79133	3.86467	0	-2.06667	0.330333	1.95933	0.984333	0.669	0	0.0470238	-0.147556	-0.183365	0.21391	0.257644	0	0.000125313	0.028916	-0.0769424	-3.13283e-05	0.00244361	0	0.308602	0.165294	0.273701	0.216303	0.262967	0	0.308602	0.473896	0.747597	0.963899	1.22687	0	2.06667	0.330333	1.95933	0.984333	0.669	0
17	7.05097	6.85203	6.6474	6.52804	6.38594	6.19269	2.36667	2.35933	2.17267	2.307	2.41767	2.45533	0	0.259667	2.21867	-2.48533	1.115	1.05533	0	0.162635	-0.0129886	0.186273	-0.0630963	-0.00926439	0	0.0327485	0.0448753	-0.0160049	-0.00283164	0.0489074	0	0.174262	0.201801	0.237574	0.194826	0.130004	0	0.174262	0.376063	0.613637	0.808463	0.938468	0	0.259667	2.21867	2.48533	1.115	1.05533	0
18	7.90339	7.68776	7.63385	7.45117	7.43619	7.31041	2.904	2.85867	2.738	2.88967	2.95733	2.89467	0	-4.67467	1.519	0.703667	2.29333	2.605	0	-0.268847	0.0462243	0.0589258	0.173207	-0.150142	0	-0.0819273	-0.00720379	-0.0254976	0.095387	-0.044139	0	0.400505	0.275333	0.233218	0.260948	0.159231	0	0.400505	0.675838	0.909057	1.17	1.32924	0	4.67467	1.519	0.703667	2.29333	2.605	0
19	7.17254	6.95171	6.8251	6.70143	6.6396	6.41288	2.16833	2.124	2.10867	2.36967	2.378	2.28533	0	-4.85067	5.675	-0.0783333	2.145	2.60233	0	-0.0444549	-0.0260025	-0.295677	-0.274906	0.0703947	0	0.0230263	0.0205827	0.0301692	-0.0217732	0.0231516	0	0.0861841	0.107103	0.304882	0.276834	0.185735	0	0.0861841	0.193287	0.498169	0.775004	0.960738	0	4.85067	5.675	0.0783333	2.145	2.60233	0
20	7.1316	7.00747	6.96314	6.81536	6.76808	6.52868	3.54867	3.295	3.60267	3.40333	3.529	3.05567	0	0.260333	0.23	-0.306	-0.799	-2.47067	0	0.0335217	0.162492	0.0166039	0.310044	-0.0318581	0	-0.0189893	-0.0172003	0.09457	-0.0587884	0.0604206	0	0.150469	0.170103	0.14828	0.316638	0.227002	0	0.150469	0.320571	0.468851	0.785489	1.01249	0	0.260333	0.23	0.306	0.799	2.47067	0
21	8.07549	7.8405	7.17282	6.98446	6.65435	6.21421	5.254	5.37167	5.408	5.423	5.275	5.53133	0	-0.132333	-0.161333	-1.84967	-2.40233	-0.608667	0	0.0368514	-0.0311666	0.400429	-0.12342	0.48787	0	0.0196474	-0.0794126	0.0377241	0.0359788	0.0142618	0	0.164744	0.313477	0.402806	0.299398	0.492385	0	0.164744	0.478221	0.881027	1.18042	1.67281	0	0.132333	0.161333	1.84967	2.40233	0.608667	0
22	7.61194	7.39605	7.28438	7.1876	7.07966	6.75583	4.12767	3.88867	3.637	3.87567	3.98933	4.24233	0	-0.055	-0.680333	-0.150333	3.21867	-0.853667	0	-0.129244	-0.0577823	-0.163543	-0.49543	0.146654	0	0.0601758	0.0772124	0.0361902	0.0251812	-0.0148447	0	0.212287	0.199906	0.335988	0.496215	0.283286	0	0.212287	0.412193	0.748181	1.2444	1.52768	0	0.055	0.680333	0.150333	3.21867	0.853667	0
23	8.62311	8.49792	8.16286	8.10211	7.96588	7.57927	3.064	2.84333	3.156	2.64867	2.291	1.901	0	-2.099	2.76267	-0.789667	0.861333	-4.89367	0	-0.0833581	-0.128641	0.235137	0.0933908	0.97228	0	0.00792707	-0.0888575	0.0582392	0.218168	-0.00616825	0	0.129806	0.255588	0.261585	0.250052	0.972599	0	0.129806	0.385395	0.64698	0.897032	1.86963	0	2.099	2.76267	0.789667	0.861333	4.89367	0
24	7.50592	7.0769	6.96872	6.84934	6.65721	6.43151	2.83267	2.877	2.94133	2.977	2.818	3.05767	0	3.26267	-2.31967	-0.276333	0.756333	2.02	0	-0.279673	0.0621135	0.0547078	0.331613	-0.0348594	0	0.791467	-0.818497	-0.0249601	0.0537104	-0.0418412	0	1.05702	0.927226	0.100249	0.338718	0.130135	0	1.05702	1.98424	2.08449	2.42321	2.55335	0	3.26267	2.31967	0.276333	0.756333	2.02	0
25	7.60635	7.40775	7.24441	7.13304	6.70799	6.35533	2.703	3.022	2.92233	2.63267	2.28933	2.14033	0	-1.602	0.485	-3.92433	-2.34133	-0.088	0	-0.0241773	-0.152327	0.406213	0.336517	-0.0381066	0	0.00698953	-0.0499714	0.153794	0.187449	0.102828	0	0.22754	0.192005	0.462901	0.444134	0.166011	0	0.22754	0.419545	0.882446	1.32658	1.49259	0	1.602	0.485	3.92433	2.34133	0.088	0
26	7.49098	7.21305	6.75484	6.46376	6.34921	5.91917	2.66633	2.44867	2.47733	2.31233	2.60567	3.83133	0	0.845	-2.70633	-1.25367	2.527	3.84333	0	-0.15472	0.0623483	-0.195326	-0.395431	0.0402812	0	0.00482874	0.107383	0.171608	-0.0874177	0.0150367	0	0.218538	0.163207	0.519597	0.476377	0.169116	0	0.218538	0.381745	0.901342	1.37772	1.54684	0	0.845	2.70633	1.25367	2.527	3.84333	0
27	7.54991	7.41681	7.30589	7.0822	7.00271	6.91397	2.84567	2.865	2.92033	3.11967	3.16067	3.38667	0	1.94733	-1.61667	-0.365	2.061	3.307	0	0.171582	-0.0966885	-0.188785	-0.626551	-0.128016	0	-0.0503674	0.0792622	-0.0599494	-0.0563996	-0.154826	0	0.197424	0.129199	0.198525	0.636106	0.251098	0	0.197424	0.326623	0.525148	1.16125	1.41235	0	1.94733	1.61667	0.365	2.061	3.307	0
28	7.53345	7.42067	7.30601	7.2797	7.12369	6.98272	3.572	3.49533	3.54867	3.58033	3.72433	3.71567	0	2.39433	-1.65067	1.45467	-4.07033	5.98567	0	0.436059	-0.170459	-0.120372	0.116668	-0.656454	0	-0.00735901	-0.0788716	-0.162449	0.00320392	-0.0216015	0	0.447759	0.430302	0.432702	0.323808	0.658054	0	0.447759	0.878061	1.31076	1.63457	2.29262	0	2.39433	1.65067	1.45467	4.07033	5.98567	0
29	8.51481	8.25098	8.09344	7.88655	7.78975	7.49744	3.99967	3.989	4.00167	4.021	4.09	4.10433	0	1.488	1.499	0.826	1.599	1.671	0	0.299276	0.234229	0.299276	0.293163	0.299351	0	0.186085	0.100136	0.131527	0.132206	0.125943	0	0.352411	0.254736	0.326903	0.321595	0.324766	0	0.352411	0.607147	0.934049	1.25564	1.58041	0	1.488	1.499	0.826	1.599	1.671	0
30	7.42221	7.24951	7.04153	6.98397	6.75742	6.60886	2.61867	2.607	2.45933	2.58033	2.608	2.718	0	-1.689	-1.866	-1.03	-1.417	-1.76	0	-0.199881	-0.201149	-0.320496	-0.35774	-0.304001	0	-0.119943	-0.173086	-0.103224	-0.11233	-0.133975	0	0.233106	0.265367	0.336709	0.374961	0.332213	0	0.233106	0.498474	0.835182	1.21014	1.54236	0	1.689	1.866	1.03	1.417	1.76	0
Average	7.96894	7.75076	7.56728	7.43562	7.27346	7.05411	3.30934	3.30179	3.2361	3.30158	3.34893	3.41121	0	-0.343567	-0.522967	-0.0689778	0.360511	0.788456	0	0.0496891	0.0166278	-0.0106406	-0.0323523	-0.00235107	0	0.0329551	-0.036488	0.014181	0.0099657	-0.00404825	0	0.28013	0.242046	0.283939	0.31259	0.275408	0	0.28013	0.522176	0.806114	1.1187	1.39411	0	1.58843	1.68046	0.928644	1.50918	1.71508	0
SD	0.960449	0.929523	0.903274	0.895887	0.851228	0.866462	0.875367	0.896257	0.840671	0.92124	0.885576	0.960509	0	2.1053	2.26333	1.25441	1.78381	2.07371	0	0.203179	0.137633	0.227636	0.270741	0.278166	0	0.158644	0.162345	0.0765739	0.0809888	0.0630811	0	0.181352	0.161514	0.110166	0.133874	0.187327	0	0.181352	0.324477	0.324888	0.361922	0.428088	0	1.39436	1.57617	0.828454	0.97993	1.37857	0
[truncated: 5 more columns]

## Sheet: CSA
	Interval 0	Interval 1	Interval 2	Interval 3	Interval 4	Interval 5	Interval 0	Interval 1	Interval 2	Interval 3	Interval 4	Interval 5	Interval 0	Interval 1	Interval 2	Interval 3	Interval 4	Interval 5
Subject Code	Cross-Sectional Area (Cycle 1)						Cross-Sectional Area (Cycle 2)						Cross-Sectional Area (Cycle 3)
1	8.80224	8.65794	8.70303	8.46855	8.21602	7.99056	8.74813	8.57677	8.27915	8.08074	8.07172	8.05369	8.40542	8.07172	8.15289	7.99056	7.5306	7.39532
2	7.17394	6.95022	6.96514	6.6743	6.65939	6.51024	7.09191	7.19632	7.00988	7.09191	6.84582	6.70413	6.9726	6.66685	6.68922	6.45804	6.53261	6.35364
3	9.54198	9.46928	9.46019	9.34205	9.11486	8.96037	9.97818	9.71464	9.47836	9.35114	9.19665	8.99672	9.67829	9.38749	9.29661	9.33296	8.99672	8.97855
4	8.48307	8.03353	7.7921	7.70053	7.7921	7.40083	8.31657	8.11678	8.03353	7.70886	7.88368	7.36753	8.63292	7.93363	7.80043	7.90033	7.52571	7.12611
5	7.1076	6.90359	6.71591	6.74039	6.6343	6.34053	7.23	6.94439	6.86279	6.75671	6.80567	6.5119	7.05048	6.77303	6.71591	6.56902	6.5527	6.36501
6	8.55026	8.45631	8.1488	8.08901	7.8413	7.67901	8.49901	8.31964	8.14026	7.93526	7.69609	7.73026	8.6186	8.45631	8.29401	8.12318	7.91818	7.74734
7	9.39849	9.07105	8.9029	8.57546	8.15952	8.00907	9.07105	8.8321	8.6551	8.49581	8.39846	8.01792	9.64628	9.36309	8.92945	8.49581	8.38961	8.12412
8	9.46539	9.3022	9.07029	9.03593	8.8212	8.5807	9.19913	9.14759	8.88132	8.59788	8.71813	8.38314	9.43104	9.18195	8.95004	8.95004	8.70095	8.46904
9	6.4273	6.29505	6.20688	6.07463	5.82777	5.65144	6.25978	6.18925	6.17161	5.9512	5.85422	5.77487	6.35676	6.2686	5.99528	6.01292	5.96883	5.87185
10	7.39712	7.12381	7.07091	6.96511	6.83286	6.65653	7.40594	7.16789	7.09736	6.90339	6.80641	6.68298	7.35304	7.22961	7.00919	6.93866	6.77114	6.63889
11	6.90184	6.74074	6.57964	6.51181	6.22352	6.13026	6.92727	6.60508	6.5542	6.42702	6.4355	6.17265	6.86792	6.74074	6.61355	6.52029	6.3931	6.24048
12	11.0147	10.4812	10.266	9.72391	9.09573	9.08712	10.55	10.1628	9.7067	9.60344	9.25923	9.12154	10.55	10.0853	9.84438	9.8788	9.44854	9.26783
13	8.42214	8.23422	7.77297	7.65338	7.26046	7.30317	8.3538	8.24276	7.97797	7.96089	7.59359	7.46547	8.49901	8.02922	7.71318	7.57651	7.36297	7.35442
14	8.28007	8.12547	8.0138	7.95368	7.83343	7.61011	8.21995	7.99663	7.82484	7.8592	7.9365	7.40397	8.10829	7.90214	7.76472	7.97086	7.57575	7.31807
15	8.41801	8.47985	8.51518	8.36501	7.94986	7.82619	8.48868	8.34735	8.16185	8.00285	7.89686	7.54353	8.46218	8.21485	7.98519	7.84386	7.76436	7.70253
16	6.95171	6.69555	6.63371	6.51888	6.44822	6.28922	7.4552	7.20787	7.07537	6.96937	6.79271	6.56305	6.86338	6.66905	6.35988	6.20972	6.32455	6.28922
17	6.97423	6.87192	6.52236	6.60762	6.36889	6.08753	7.22148	7.00834	6.76961	6.57351	6.31773	6.12164	6.95718	6.67582	6.65025	6.40299	6.4712	6.36889
18	7.82552	7.64583	7.61888	7.50208	7.45716	7.25051	7.99623	7.75364	7.7806	7.42122	7.34036	7.32239	7.88841	7.6638	7.50208	7.4302	7.51106	7.35833
19	7.39337	7.04004	6.97821	6.69555	6.56305	6.36872	7.1107	6.96054	6.80154	6.73971	6.59838	6.38638	7.01354	6.85454	6.69555	6.66905	6.75738	6.48355
20	7.05771	6.99565	6.89812	6.66759	6.63212	6.35726	6.99565	6.78285	6.83605	6.72079	6.58779	6.54346	7.34144	7.24391	7.15524	7.05771	7.08431	6.68532
21	7.83863	7.88899	7.13366	6.89867	6.5238	6.04263	7.94494	7.41341	7.04414	6.92664	6.55178	6.1825	8.4429	8.21909	7.34067	7.12806	6.88748	6.4175
22	7.46491	7.32532	7.20807	6.92891	6.81724	6.60508	7.86691	7.50957	7.44257	7.44816	7.39791	6.80608	7.50399	7.35324	7.20249	7.18574	7.02383	6.85633
23	8.86427	8.84218	8.29541	8.2678	8.21809	7.62162	8.65992	8.30094	8.19048	8.21809	7.87015	7.51668	8.34512	8.35064	8.0027	7.82044	7.8094	7.59953
24	7.50405	7.06198	6.87172	6.85493	6.85493	6.53037	7.19628	6.79897	6.771	6.54156	6.51918	6.34571	7.81742	7.36975	7.26343	7.15151	6.59752	6.41846
25	7.51169	7.28339	7.23327	7.18316	6.63189	6.50382	7.51726	7.46157	7.27782	7.19429	6.69314	6.42586	7.7901	7.47828	7.22213	7.02167	6.79894	6.13631
26	7.61117	7.43089	7.03089	6.50132	6.33795	6.06753	7.34075	7.01963	6.51259	6.26471	6.17457	5.65626	7.52103	7.18864	6.72104	6.62527	6.53513	6.03372
27	7.30404	7.1543	6.95464	6.8049	6.65516	6.60525	7.59243	7.54252	7.52588	7.22085	7.14321	7.0822	7.75326	7.55361	7.43714	7.22085	7.20976	7.05447
28	7.47706	7.24023	7.12181	7.04287	6.85115	6.79476	7.49961	7.44886	7.37556	7.37556	7.33609	7.06542	7.62367	7.57292	7.42067	7.42067	7.18384	7.08798
29	8.51292	8.25098	8.09154	7.8296	7.78975	7.57906	8.47875	8.30223	8.15987	7.94349	7.69864	7.41392	8.55278	8.19973	8.0289	7.88655	7.88085	7.49934
30	7.42035	7.24765	7.03596	6.97468	6.75742	6.54016	7.40921	7.23094	7.05267	6.99139	6.79641	6.67386	7.43706	7.26994	7.03596	6.98582	6.71842	6.61258

## Sheet: FR
	Interval 0	Interval 1	Interval 2	Interval 3	Interval 4	Interval 5	Interval 0	Interval 1	Interval 2	Interval 3	Interval 4	Interval 5	Interval 0	Interval 1	Interval 2	Interval 3	Interval 4	Interval 5
Subject Code	Flattening Ratio (Cycle 1)						Flattening Ratio (Cycle 2)						Flattening Ratio (Cycle 3)
1	3.585	3.479	3.767	3.974	4.046	3.632	3.558	3.098	3.57	3.445	3.381	3.399	3.627	3.794	3.705	3.78	4.01	3.605
2	3.113	3.006	3.069	2.53	2.86	3.177	3.042	3.08	2.928	2.641	3.078	3.329	2.55	2.826	2.372	2.346	2.807	3.012
3	5.488	5.095	5.205	4.553	4.596	5.074	4.917	5.068	4.627	4.912	4.877	4.921	4.834	5.971	5.892	5.64	4.887	5.538
4	5.181	4.837	4.588	4.955	4.842	5.433	4.859	4.367	3.903	5.492	4.626	4.975	5.039	5.354	4.884	5.203	5.364	5.664
5	2.758	2.266	2.239	2.234	2.268	2.543	2.41	2.55	2.266	2.466	2.148	2.243	3.149	2.697	2.377	2.252	2.758	2.68
6	3.854	3.59	3.73	3.729	3.678	3.709	3.518	3.746	3.64	3.108	3.206	3.468	3.226	3.736	3.532	3.47	3.231	3.283
7	3.007	2.775	3.038	2.638	3.939	3.162	2.832	3.309	3.225	3.586	3.006	3.197	2.813	2.775	3.178	2.895	3.275	3.106
8	5.005	5.012	3.736	3.434	3.679	3.519	4.53	4.363	4.399	4.861	4.664	4.489	4.006	4.005	4.025	4.119	5.189	4.021
9	2.01	1.873	1.905	2.097	2.223	2.529	2.181	2.27	1.918	2.439	2.039	2.366	1.998	1.999	2.234	2.311	2.411	2.484
10	2.353	2.483	2.391	2.299	2.789	2.717	2.717	2.748	3.049	2.9	2.776	3.189	2.586	2.907	2.607	2.753	2.992	2.579
11	2.172	2.383	2.449	2.539	2.465	2.506	2.553	2.422	2.363	2.538	3.097	3.043	2.333	2.782	2.538	2.271	2.508	2.628
12	4.172	4.337	4.544	4.92	4.588	5.348	3.8	4.027	1.146	4.629	4.801	4.758	4.457	4.719	4.701	4.673	5.021	5.324
13	2.765	2.977	3.087	3.171	3.09	2.955	3.494	3.437	3.677	3.655	3.284	3.312	3.081	3.227	3.483	3.755	3.507	3.652
14	3.733	3.636	3.368	3.876	4.48	3.066	4.121	3.449	3.031	3.112	3.558	3.683	4.264	4.435	4.134	3.567	3.574	4.051
15	2.57	2.351	2.573	2.298	2.627	2.619	2.734	2.456	2.602	2.501	3.013	2.954	2.636	2.584	2.662	2.564	2.372	2.514
16	3.184	3.363	3.496	3.745	3.58	3.946	3.496	3.689	3.884	3.987	3.733	3.934	3.516	3.674	3.23	3.858	4.061	3.714
17	2.39	2.44	2.119	2.172	2.619	2.663	2.398	2.24	2.101	2.552	2.515	2.454	2.312	2.398	2.298	2.197	2.119	2.249
18	2.652	2.854	2.796	2.901	3.157	2.698	2.793	2.633	2.572	2.437	2.55	2.894	3.267	3.089	2.846	3.331	3.165	3.092
19	2.03	2.089	2.17	2.169	2.45	2.19	2.053	2.066	2.28	2.375	2.127	2.359	2.422	2.217	1.876	2.565	2.557	2.307
20	2.999	2.777	3.108	3.255	3.264	3.209	3.92	3.217	3.81	3.399	3.953	2.996	3.727	3.891	3.89	3.556	3.37	2.962
21	5.01	5.594	5.446	5.066	5.106	4.965	5.359	5.087	4.938	5.515	5.214	6.051	5.393	5.434	5.84	5.688	5.505	5.578
22	3.623	3.516	3.198	3.729	4.007	3.857	4.147	4.091	3.684	3.871	4.207	4.706	4.613	4.059	4.029	4.027	3.754	4.164
23	3.35	2.978	2.957	2.648	2.38	2.076	3.024	2.815	3.187	2.713	2.165	1.652	2.818	2.737	3.324	2.585	2.328	1.975
24	2.764	2.861	2.859	3.083	2.676	2.93	2.887	2.926	3.085	2.942	2.833	2.972	2.847	2.844	2.88	2.906	2.945	3.271
25	2.623	2.645	2.936	2.532	2.2	2.062	2.809	3.396	3.053	2.543	2.473	2.217	2.677	3.025	2.778	2.823	2.195	2.142
26	2.603	2.612	2.514	2.352	2.041	3.769	2.736	2.331	2.383	2.282	2.797	4.012	2.66	2.403	2.535	2.303	2.979	3.713
27	2.931	2.933	2.933	3.349	3.351	3.418	2.727	2.81	2.868	2.955	3.101	3.424	2.879	2.852	2.96	3.055	3.03	3.318
28	3.321	3.348	3.493	3.612	3.787	3.726	3.818	3.715	3.756	3.21	3.501	3.697	3.577	3.423	3.397	3.919	3.885	3.724
29	3.998	3.989	3.862	3.879	3.926	4.021	3.892	3.852	3.956	4.028	4.111	4.121	4.109	4.126	4.187	4.156	4.233	4.171
30	2.618	2.602	2.459	2.635	2.608	2.725	2.622	2.612	2.502	2.525	2.611	2.711	2.616	2.607	2.417	2.581	2.605	2.718

## Sheet: Angle
	Interval 0	Interval 1	Interval 2	Interval 3	Interval 4	Interval 5	Interval 0	Interval 1	Interval 2	Interval 3	Interval 4	Interval 5	Interval 0	Interval 1	Interval 2	Interval 3	Interval 4	Interval 5
Subject Code	Rotation Angle (Cycle 1)						Rotation Angle (Cycle 2)						Rotation Angle (Cycle 3)
1	-12.276	-14.134	-12.335	-7.01	-8.367	-8.505	-4.525	-7.5	-7.56	-10.217	-10.11	-6.902	-5.913	-8.771	-8.442	-9.386	-8.425	-8.056
2	-3.561	-2.883	-8.567	-7.614	-6.054	-3.6	-3.871	-1.447	-2.407	-3.105	-2.339	-0.568	-1.202	-4.7	-2.869	-5.224	-5.499	-2.027
3	-7.273	-7.502	-6.161	-7.085	-5.277	-5.363	-9.592	-7.771	-9.438	-8.089	-6.881	-5.853	-4.345	-5.694	-5.774	-5.953	-5.075	-1.464
4	-3.419	-2.784	-3.312	-3.562	-3.964	-3.935	-4.368	-6.028	-3.679	-5.34	-5.461	-3.083	-4.743	-4.482	-5.565	-4.389	-3.995	-2.724
5	-7.214	-12.233	-10.892	-7.117	-6.785	-6.184	-2.718	-7.912	-7.573	-9.662	-5.023	-4.627	-6.198	-7.08	-10.91	-10.63	-6.76	-8.705
6	-5.158	-3.073	-4.109	-5.849	-5.197	-6.39	-5.484	-4.47	-6.066	-6.36	-4.995	-5.334	-6.054	-9.027	-7.809	-7.028	-6.355	-6.951
7	-12.626	-14.218	-11.84	-10.712	-14.721	-12.045	-15.047	-16.271	-18.551	-18.987	-18.223	-17.119	-10.018	-13.814	-17.622	-16.759	-17.104	-19.514
8	-6.579	-4.065	-1.403	-2.642	-1.243	-1.151	-4.612	-5.503	-5.893	-4.443	-3.63	-5.601	-6.037	-6.252	-5.02	-4.423	-5.01	-1.598
9	-4.154	-5.227	-11.718	-7.585	-5.171	-7.13	-7.778	-5.706	-7.556	-11.442	-5.864	-5.064	-10.262	-4.987	-8.155	-5.987	-6.567	-6.312
10	-10.789	-6.071	-9.221	-5.734	-2.879	-6.662	-4.763	-4.462	-2.427	-1.567	-2.566	-6.476	-1.118	-3.537	-5.31	-7.192	-10.376	-8.377
11	-11.864	-9.274	-8.327	-8.913	-12.989	-9.808	-12.431	-12.426	-11.84	-10.217	-8.607	-8.329	-12.412	-9.985	-9.9	-8.355	-8.066	-9.731
12	-0.068	-1.072	-2.717	-3.709	-2.303	1.166	-4.531	-3.475	-6.14	-1.256	-0.438	-0.573	-0.405	-0.697	-1.174	-0.287	-1.227	0.96
13	-6.747	-9.156	-13.125	-12.783	-15.169	-16.139	-0.067	-4.457	-10.13	-7.7	-9.081	-7.352	1.841	0.708	-10.865	-12.946	-15.288	-11.01
14	4.39	2.992	4.879	3.874	5.703	4.994	-1.988	1.461	0.542	-3.37	0.731	1.714	7.929	5.176	-2.741	-1.103	-3.377	-0.352
15	-8.445	-6.769	-7.841	-3.616	-8.433	-2.621	-8.091	-5.923	-8.159	-7.424	-7.67	-9.327	-9.286	-4.156	-7.158	-7.495	-7.41	-8.103
16	-9.566	-13.834	-9.627	-9.366	-6.869	-9.312	-7.556	-7.836	-8.953	-7.334	-6.163	-3.356	-4.534	-6.186	-8.285	-4.287	-5.002	-3.359
17	-4.409	-8.758	-8.893	-10.367	-4.089	-4.737	-11.564	-9.242	-1.726	-6.294	-14.676	-13.223	-8.263	-5.457	-6.182	-7.596	-2.147	0.214
18	-6.761	-12.656	-9.834	-3.959	-11.61	-3.946	-7.841	-13.949	-13.686	-17.679	-5.481	-8.01	-12.721	-14.742	-13.27	-13.041	-10.708	-8.028
19	3.856	-0.485	1.638	-1.922	5.288	4.629	-3.15	-16.509	0.201	-0.165	-2.435	1.473	-5.083	-1.935	-3.743	-0.052	1.443	6.001
20	-2.653	-0.953	-1.069	-0.877	-0.108	-4.848	1.178	-0.329	0.02	-0.633	-3.601	-3.628	0.252	0.84	1.297	0.84	0.642	-2.003
21	11.07	6.843	8.842	5.013	2.437	2.337	3.302	8.584	5.492	5.013	4.236	1.146	4.574	3.122	3.731	2.49	-1.364	0
22	1.432	-1.302	-1.637	1.302	3.814	4.667	0	2.386	0	3.18	4.574	1.245	2.203	2.386	3.066	-3.504	2.246	2.161
23	-2.337	-2.291	-2.437	-3.366	-4.086	-11.821	-2.246	-10.408	-2.545	-5.947	0	-5.856	-6.789	-4.97	-4.399	-2.437	-5.08	-6.17
24	-12.875	-6.71	-13.671	-16.189	-12.529	-14.036	-13.134	-13.325	-15.422	-11.31	-15.124	-9.462	-15.124	-11.31	-9.211	-11.634	-9.211	-7.306
25	-3.652	-3.991	-2.793	-5.194	-12.875	-14.036	-1.364	-5.08	-3.814	-10.437	-12.529	-7.853	-3.434	-4.185	-5.194	-7.943	-5.194	-8.973
26	-11.889	-8.746	-8.616	-15.524	-9.782	-12.529	-13.241	-12.2	-15.255	-17.819	-16.504	-7.907	-11.592	-13.241	-18.435	-12.724	-12.2	-6.52
27	-16.557	-14.47	-15.018	-17.103	-14.036	-6.789	-14.036	-15.255	-13.627	-14.036	-11.889	-13.092	-17.969	-12.995	-18.925	-17.526	-16.557	-12.68
28	-12.381	-10.954	-7.765	-8.13	-17.447	-5.947	-14.534	-12.339	-15.524	-10.008	-12.995	-9.462	-8.531	-4.97	-9.926	-10.713	-10.62	-7.696
29	1.525	3.013	4.512	5.338	6.937	8.608	1.425	2.913	4.412	5.238	6.837	8.508	1.625	3.113	4.612	5.438	7.037	8.708
30	1.233	-0.456	-2.322	-3.352	-4.769	-6.529	1.333	-0.356	-2.222	-3.252	-4.669	-6.429	1.133	-0.556	-2.422	-3.452	-4.869	-6.629

## Sheet: Rotation
	Interval 0	Interval 1	Interval 2	Interval 3	Interval 4	Interval 5	Interval 0	Interval 1	Interval 2	Interval 3	Interval 4	Interval 5	Interval 0	Interval 1	Interval 2	Interval 3	Interval 4	Interval 5
Subject Code	Rotation Displacement (Cycle 1)						Rotation Displacement (Cycle 2)						Rotation Displacement (Cycle 3)
1	0	-1.858	1.799	5.325	-1.357	-0.138	0	-2.975	-0.06	-2.657	0.107	3.208	0	-2.858	0.329	-0.944	0.961	0.369
2	0	0.678	-5.684	0.953	1.56	2.454	0	2.424	-0.96	-0.698	0.766	1.771	0	-3.498	1.831	-2.355	-0.275	3.472
3	0	-0.229	1.341	-0.924	1.808	-0.086	0	1.821	-1.667	1.349	1.208	1.028	0	-1.349	-0.08	-0.179	0.878	3.611
4	0	0.635	-0.528	-0.25	-0.402	0.029	0	-1.66	2.349	-1.661	-0.121	2.378	0	0.261	-1.083	1.176	0.394	1.271
5	0	-5.019	1.341	3.775	0.332	0.601	0	-5.194	0.339	-2.089	4.639	0.396	0	-0.882	-3.83	0.28	3.87	-1.945
6	0	2.085	-1.036	-1.74	0.652	-1.193	0	1.014	-1.596	-0.294	1.365	-0.339	0	-2.973	1.218	0.781	0.673	-0.596
7	0	-1.592	2.378	1.128	-4.009	2.676	0	-1.224	-2.28	-0.436	0.764	1.104	0	-3.796	-3.808	0.863	-0.345	-2.41
8	0	2.514	2.662	-1.239	1.399	0.092	0	-0.891	-0.39	1.45	0.813	-1.971	0	-0.215	1.232	0.597	-0.587	3.412
9	0	-1.073	-6.491	4.133	2.414	-1.959	0	2.072	-1.85	-3.886	5.578	0.8	0	5.275	-3.168	2.168	-0.58	0.255
10	0	4.718	-3.15	3.487	2.855	-3.783	0	0.301	2.035	0.86	-0.999	-3.91	0	-2.419	-1.773	-1.882	-3.184	1.999
11	0	2.59	0.947	-0.586	-4.076	3.181	0	0.005	0.586	1.623	1.61	0.278	0	2.427	0.085	1.545	0.289	-1.665
12	0	-1.004	-1.645	-0.992	1.406	3.469	0	1.056	-2.665	4.884	0.818	-0.135	0	-0.292	-0.477	0.887	-0.94	2.187
13	0	-2.409	-3.969	0.342	-2.386	-0.97	0	-4.39	-5.673	2.43	-1.381	1.729	0	-1.133	-11.573	-2.081	-2.342	4.278
14	0	-1.398	1.887	-1.005	1.829	-0.709	0	3.449	-0.919	-3.912	4.101	0.983	0	-2.753	-7.917	1.638	-2.274	3.025
15	0	1.676	-1.072	4.225	-4.817	5.812	0	2.168	-2.236	0.735	-0.246	-1.657	0	5.13	-3.002	-0.337	0.085	-0.693
16	0	-4.268	4.207	0.261	2.497	-2.443	0	-0.28	-1.117	1.619	1.171	2.807	0	-1.652	-2.099	3.998	-0.715	1.643
17	0	-4.349	-0.135	-1.474	6.278	-0.648	0	2.322	7.516	-4.568	-8.382	1.453	0	2.806	-0.725	-1.414	5.449	2.361
18	0	-5.895	2.822	5.875	-7.651	7.664	0	-6.108	0.263	-3.993	12.198	-2.529	0	-2.021	1.472	0.229	2.333	2.68
19	0	-4.341	2.123	-3.56	7.21	-0.659	0	-13.359	16.71	-0.366	-2.27	3.908	0	3.148	-1.808	3.691	1.495	4.558
20	0	1.7	-0.116	0.192	0.769	-4.74	0	-1.507	0.349	-0.653	-2.968	-0.027	0	0.588	0.457	-0.457	-0.198	-2.645
21	0	-4.227	1.999	-3.829	-2.576	-0.1	0	5.282	-3.092	-0.479	-0.777	-3.09	0	-1.452	0.609	-1.241	-3.854	1.364
22	0	-2.734	-0.335	2.939	2.512	0.853	0	2.386	-2.386	3.18	1.394	-3.329	0	0.183	0.68	-6.57	5.75	-0.085
23	0	0.046	-0.146	-0.929	-0.72	-7.735	0	-8.162	7.863	-3.402	5.947	-5.856	0	1.819	0.571	1.962	-2.643	-1.09
24	0	6.165	-6.961	-2.518	3.66	-1.507	0	-0.191	-2.097	4.112	-3.814	5.662	0	3.814	2.099	-2.423	2.423	1.905
25	0	-0.339	1.198	-2.401	-7.681	-1.161	0	-3.716	1.266	-6.623	-2.092	4.676	0	-0.751	-1.009	-2.749	2.749	-3.779
26	0	3.143	0.13	-6.908	5.742	-2.747	0	1.041	-3.055	-2.564	1.315	8.597	0	-1.649	-5.194	5.711	0.524	5.68
27	0	2.087	-0.548	-2.085	3.067	7.247	0	-1.219	1.628	-0.409	2.147	-1.203	0	4.974	-5.93	1.399	0.969	3.877
28	0	1.427	3.189	-0.365	-9.317	11.5	0	2.195	-3.185	5.516	-2.987	3.533	0	3.561	-4.956	-0.787	0.093	2.924
29	0	1.488	1.499	0.826	1.599	1.671	0	1.488	1.499	0.826	1.599	1.671	0	1.488	1.499	0.826	1.599	1.671
30	0	-1.689	-1.866	-1.03	-1.417	-1.76	0	-1.689	-1.866	-1.03	-1.417	-1.76	0	-1.689	-1.866	-1.03	-1.417	-1.76

## Sheet: X
	Interval 0	Interval 1	Interval 2	Interval 3	Interval 4	Interval 5	Interval 0	Interval 1	Interval 2	Interval 3	Interval 4	Interval 5	Interval 0	Interval 1	Interval 2	Interval 3	Interval 4	Interval 5
Subject Code	X-Coordinate (Cycle 1)						X-Coordinate (Cycle 2)						X-Coordinate (Cycle 3)
1	48.087	48.2825	48.0689	48.12	48.0234	47.6823	47.907	47.6048	48.2473	48.433	48.4179	48.3263	48.246	48.0205	48.4812	48.7548	49.0474	48.719
2	38.3176	38.6345	39.041	38.701	38.8616	38.8443	38.1167	38.6989	38.906	38.72	38.7926	38.3284	37.996	38.7273	38.7283	38.4675	38.518	38.155
3	45.2358	45.5731	45.642	45.3124	44.9804	45.2499	45.4268	45.6277	45.6577	45.5083	44.8795	44.9322	44.7074	45.0486	45.2681	44.9138	44.3904	43.3529
4	42.7474	42.803	43.0974	43.0814	43.2476	43.1177	42.8373	43.1262	42.9138	42.9247	43.0086	42.8609	42.7812	42.8112	42.8322	42.5738	42.8117	42.6466
5	45.0293	45.3175	45.1949	45.3027	45.3254	45.2202	45.7678	45.4331	45.5255	45.376	45.7844	45.8665	45.9953	45.7051	45.4332	45.4119	45.6145	45.5211
6	47.1984	47.2075	47.3439	47.3707	47.9115	48.151	47.2995	47.6562	47.4119	48.289	48.3746	48.3114	48.2029	48.603	48.7525	48.4636	48.6792	48.6053
7	44.4019	44.6359	44.5142	44.6623	44.1051	44.5335	44.5908	44.7421	44.813	44.9877	44.5358	44.2884	44.6454	44.4278	44.827	44.7761	45.0424	44.8822
8	44.5234	44.4658	44.3943	44.5361	44.3146	44.5515	44.5312	44.6083	44.6265	44.4209	44.4475	44.8833	45.0112	44.5148	44.9338	44.4716	44.3698	44.2269
9	44.9877	45.1777	45.071	44.8554	44.9285	44.8342	44.971	45.0755	45.2185	44.9287	45.1073	45.0208	44.7482	44.7448	44.8072	45.1548	44.747	44.9122
10	44.5633	44.6757	44.6338	44.3031	44.6407	44.8038	45.0098	44.4946	44.4663	44.7144	45.1424	45.0501	44.5349	44.6375	44.7253	45.1346	44.9809	44.9106
11	44.6176	44.4982	44.612	44.4736	44.3735	44.1714	44.0423	43.999	44.0385	43.8967	43.5592	43.7599	44.2217	44.3922	44.4256	44.1913	43.8557	44.117
12	42.1142	42.2273	41.9634	42.1894	41.9682	41.9836	42.1776	41.9868	41.9219	42.1237	41.9979	42.0152	41.9867	42.2764	42.2641	42.0484	42.1884	41.8942
13	45.5918	46.2252	46.5887	47.1048	47.2933	47.4491	49.9948	49.8603	49.8235	50.3553	49.9398	49.8483	49.863	49.8104	50.0571	50.3028	49.9479	49.856
14	43.0445	43.134	43.1991	43.2895	42.6645	42.0491	43.5827	43.8552	43.534	42.9654	43.7269	43.2673	41.9977	42.7095	43.5624	43.4695	43.1723	43.6657
15	45.4203	45.2702	45.3367	45.0461	44.7855	44.5388	45.3254	45.5798	44.922	44.629	44.6759	44.7538	45.3883	45.3454	45.294	44.8362	44.9049	44.9495
16	43.6631	43.3429	43.253	43.1876	43.4414	43.522	43.273	43.7498	43.5121	42.9509	43.0336	43.538	42.7797	42.7642	42.6491	42.7256	43.0309	43.2188
17	40.2604	40.2676	40.5279	40.5523	40.4136	40.5616	40.1532	40.4604	40.1585	40.5876	40.4385	40.3359	40.5239	40.6974	40.7	40.8054	40.9039	40.8307
18	46.0927	45.3047	45.5263	45.4612	45.4332	45.2627	45.57	45.6754	45.3405	45.7123	46.0324	45.8077	45.7819	45.658	45.91	45.78	46.0076	45.9524
19	46.949	46.7958	46.6077	46.5746	46.4814	46.8103	47.1748	47.1716	47.2178	46.7703	46.5087	46.5549	47.3214	47.3445	47.4084	47.0019	46.532	46.368
20	42.6655	42.6444	42.8637	42.8316	43.0749	42.752	42.0996	41.9836	42.1487	42.3336	42.6088	42.572	42.3298	42.5676	42.6706	42.5676	42.9794	43.2434
21	30.8977	30.8313	31.1866	31.5956	31.1397	32.0138	31.7571	31.6502	31.6195	31.8759	32.0962	32.5291	31.7376	32.0215	31.6033	32.1393	32.0046	32.1613
22	35.398	34.9528	34.9778	34.6012	34.0359	34.5365	35.0246	35.0815	35.2085	35.4629	35.0555	34.8538	35.7244	35.7249	35.3996	35.0312	34.5176	34.6586
23	32.8516	32.8895	32.791	32.7626	32.9345	33.8424	33.2196	32.9611	33.1168	33.3237	33.3031	34.4954	33.8139	33.7844	33.3413	33.8682	33.9971	34.8138
24	36.2807	35.9993	36.2457	36.2647	36.4473	36.4852	35.2814	35.2206	35.138	35.313	35.7159	35.4954	35.8316	35.3348	35.3573	35.3275	35.7368	35.8148
25	32.66	32.8696	32.8763	32.8746	32.8435	32.9766	32.7804	32.8693	32.5875	33.3236	33.5538	33.3858	32.819	32.448	32.266	32.7502	33.5606	33.4812
26	34.6328	34.3971	34.3546	34.7938	34.2229	34.1812	34.7243	34.8112	34.8873	34.325	33.6195	33.9139	34.1942	33.8789	34.0323	33.5694	33.6595	33.5277
27	37.1874	37.2783	37.2584	37.1401	36.4209	36.2675	37.1583	37.2789	37.1203	36.9065	35.8379	35.624	36.3793	36.6825	36.5709	36.3367	36.2449	36.2281
28	33.4669	33.5773	33.0213	33.3583	33.3161	32.5503	32.547	33.2077	32.8773	32.8884	32.628	32.178	31.5936	32.1307	32.5057	31.7964	32.4491	31.6956
29	34.2102	34.5094	34.7437	35.0429	35.3361	35.6355	34.1347	34.434	34.6682	34.9675	35.2606	35.56	34.2856	34.5849	34.8191	35.1184	35.4116	35.7109
30	34.0019	33.802	33.6008	33.2803	32.9226	32.6186	34.0765	33.8766	33.6755	33.355	32.9972	32.6932	33.9272	33.7273	33.5262	33.2057	32.848	32.544

## Sheet: Y
	Interval 0	Interval 1	Interval 2	Interval 3	Interval 4	Interval 5	Interval 0	Interval 1	Interval 2	Interval 3	Interval 4	Interval 5	Interval 0	Interval 1	Interval 2	Interval 3	Interval 4	Interval 5
Subject Code	Y-Coordinate (Cycle 1)						Y-Coordinate (Cycle 2)						Y-Coordinate (Cycle 3)
1	10.8042	10.8201	10.717	10.8489	10.7949	10.7289	10.7656	10.8498	10.7785	10.939	10.9383	10.8967	10.787	10.8926	10.9734	10.9751	11.0855	10.9432
2	10.025	10.1377	10.1424	10.1345	10.1451	10.0883	9.99862	10.0564	10.1321	10.1285	10.0797	10.1194	9.97142	10.1131	10.2003	10.083	10.1355	10.0942
3	10.6014	10.5162	10.5761	10.505	10.3893	10.4675	10.5974	10.5669	10.5529	10.5173	10.4178	10.4079	10.5465	10.6303	10.6338	10.6701	10.5255	10.5229
4	10.3131	10.3235	10.3005	10.3334	10.3575	10.3284	10.3226	10.3203	10.3382	10.2803	10.2791	10.3526	10.3229	10.3395	10.2974	10.2607	10.2682	10.2885
5	10.1607	10.0625	10.0871	10.0995	10.1272	10.1889	10.0492	10.1148	10.1165	10.0423	10.0919	10.0875	10.0846	10.0941	10.0769	10.0996	10.1765	10.0847
6	10.5837	10.6689	10.6482	10.6091	10.6765	10.6941	10.7234	10.6701	10.6788	10.7567	10.7001	10.6661	10.7114	10.8228	10.709	10.6942	10.716	10.7808
7	11.4774	11.5774	11.5688	11.5502	11.5778	11.5389	11.5759	11.84	11.7396	11.7823	11.7693	11.6728	11.6952	11.6056	11.7626	11.6963	11.9468	11.8797
8	11.0555	11.022	11.1945	11.1137	11.2014	11.1638	11.0631	11.1356	11.0965	11.1264	11.1023	11.1734	11.1273	11.0032	11.0366	11.1309	11.1139	11.1165
9	10.8537	10.9796	10.9104	10.843	10.6947	10.8029	11.0101	11.0171	10.9018	10.9101	10.8558	11.0773	10.8675	11.0209	10.9101	10.8424	10.8704	10.8025
10	11.6491	11.615	11.6818	11.9075	11.7819	11.833	11.8277	11.8137	11.8509	11.9401	11.7927	11.7651	12.0566	11.8885	11.8623	11.8397	11.8013	11.7376
11	10.7697	10.951	10.8998	10.7905	10.9432	10.7095	10.7783	10.733	10.7004	10.6765	10.8095	10.7423	10.7788	10.802	10.8421	10.8515	10.7992	10.8231
12	10.137	10.1337	10.1544	10.136	10.1143	10.1618	10.1804	10.1871	10.1261	10.0716	10.0677	10.1436	10.1435	10.1833	10.18	10.1843	10.1078	10.1315
13	10.7838	10.8674	10.9151	10.992	11.137	11.1775	11.899	11.6126	11.4841	11.7414	11.6106	11.5814	12.088	11.9905	11.7933	11.7943	11.7108	11.5426
14	11.2727	11.2677	11.2976	11.351	11.3489	11.3213	11.537	11.1968	11.2348	11.3214	11.343	11.3592	11.4542	11.4078	11.3916	11.3525	11.3691	11.4881
15	11.5107	11.5484	11.4478	11.5329	11.3797	11.4744	11.5163	11.4425	11.3576	11.2651	11.353	11.2943	11.5201	11.5585	11.3812	11.5017	11.3777	11.3386
16	10.5632	10.514	10.5521	10.4241	10.4102	10.3992	10.3539	10.5042	10.4499	10.4342	10.4077	10.3561	10.3845	10.2837	10.3867	10.2996	10.3399	10.4099
17	10.4183	10.4374	10.5299	10.3972	10.6024	10.5871	10.4574	10.4476	10.5103	10.4907	10.4151	10.4881	10.4295	10.5186	10.4979	10.6022	10.4641	10.5532
18	11.5196	11.2516	11.2826	11.118	11.3319	11.2996	11.1893	11.3445	11.2526	11.2645	11.3701	11.3188	11.3627	11.2298	11.269	11.3451	11.3118	11.263
19	10.9914	10.9702	11.0088	11.0572	11.0265	11.1159	10.9769	11.0543	11.0966	11.0977	11.082	11.0572	11.0618	11.0747	11.0555	11.0966	11.0777	11.0825
20	11.2276	11.192	11.1999	11.2545	11.2206	11.2082	11.1002	11.1908	11.1073	11.1902	11.1645	11.1924	11.2079	11.096	11.12	11.2661	11.1493	11.3152
21	9.89812	9.94143	9.93859	9.96387	9.91308	9.86169	9.90523	9.97247	9.81599	9.86745	9.85377	9.95572	9.96881	9.9172	9.83828	9.87471	10.0471	10.0393
22	10.3626	10.3717	10.5049	10.5535	10.5652	10.5363	10.395	10.4653	10.5093	10.5614	10.5861	10.607	10.3732	10.4743	10.5287	10.5367	10.5757	10.5393
23	10.2958	10.2948	10.2734	10.2794	10.5	10.494	10.3737	10.3168	10.3243	10.343	10.5612	10.5243	10.3856	10.4673	10.2146	10.3647	10.5803	10.6048
24	10.0058	12.5537	9.95975	10.0148	10.0751	10.1024	9.9317	9.96522	10.0527	9.94337	10.0408	9.96746	10.1545	9.94749	9.9985	9.97786	9.9813	9.90178
25	10.6979	10.7204	10.6197	10.7417	10.9817	11.0901	10.6687	10.6261	10.6411	10.8506	10.9419	11.0319	10.6658	10.7068	10.6427	10.7725	11.0035	11.1136
26	11.8011	11.7449	11.9658	12.1874	12.1492	12.1383	11.9108	11.953	12.0318	12.1759	12.0621	12.0167	11.9531	11.9815	12.0039	12.1531	12.0429	12.1443
27	10.2694	10.238	10.2731	10.2522	10.2941	9.99687	10.3182	10.1695	10.238	10.1591	10.0054	10.0396	10.23	10.259	10.3932	10.3132	10.2558	10.0543
28	11.5092	11.4201	11.3162	11.141	11.1045	11.0396	11.3075	11.3766	11.2615	11.0616	11.0532	11.0192	11.1706	11.1686	11.1509	11.0387	11.0932	11.1273
29	10.5643	10.7504	10.8505	10.982	11.1142	11.2402	10.6398	10.8258	10.926	11.0575	11.1897	11.3157	10.4888	10.6749	10.7751	10.9066	11.0388	11.1647
30	10.5408	10.4208	10.2477	10.1445	10.0322	9.89819	10.4661	10.3462	10.1731	10.0699	9.95753	9.82356	10.6154	10.4954	10.3224	10.2191	10.1068	9.97283

## Sheet: X-Displacement
	Interval 0	Interval 1	Interval 2	Interval 3	Interval 4	Interval 5	Interval 0	Interval 1	Interval 2	Interval 3	Interval 4	Interval 5	Interval 0	Interval 1	Interval 2	Interval 3	Interval 4	Interval 5
Subject Code	X-Coordinate (Cycle 1)						X-Coordinate (Cycle 2)						X-Coordinate (Cycle 3)
1	0	0.195537	-0.213675	0.0511871	-0.0966762	-0.341026	0	-0.302184	0.64245	0.18566	-0.0150997	-0.091548	0	-0.225451	0.460684	0.273599	0.292593	-0.328395
2	0	0.316839	0.406563	-0.339983	0.160535	-0.0172712	0	0.582211	0.207168	-0.18601	0.0725389	-0.464162	0	0.731261	0.00103627	-0.260794	0.0505181	-0.36304
3	0	0.337274	0.0689228	-0.329647	-0.332031	0.269495	0	0.200953	0.0299333	-0.14938	-0.628789	0.0527169	0	0.341182	0.219447	-0.354242	-0.523451	-1.03746
4	0	0.0556569	0.294434	-0.0160584	0.166241	-0.129927	0	0.288869	-0.212409	0.0109489	0.0838504	-0.147719	0	0.0300182	0.0209854	-0.258394	0.237865	-0.165055
5	0	0.288257	-0.122584	0.107769	0.0226739	-0.105149	0	-0.334779	0.0924119	-0.149503	0.408401	0.0821138	0	-0.290244	-0.271816	-0.0213189	0.20262	-0.0934056
6	0	0.0090573	0.136414	0.0268022	0.540758	0.239556	0	0.356654	-0.24427	0.877079	0.0855823	-0.0632163	0	0.400092	0.149538	-0.288909	0.215619	-0.0739372
7	0	0.234055	-0.121731	0.148071	-0.557197	0.42841	0	0.15127	0.0709313	0.174694	-0.451834	-0.247413	0	-0.217686	0.399247	-0.0508937	0.266322	-0.160207
8	0	-0.0575533	-0.0715477	0.141798	-0.221501	0.236979	0	0.0771084	0.018165	-0.205653	0.0266914	0.435774	0	-0.496386	0.418999	-0.462187	-0.101854	-0.14291
9	0	0.190047	-0.106761	-0.215587	0.0730516	-0.0942723	0	0.104507	0.143005	-0.289765	0.178592	-0.0865728	0	-0.00338028	0.0624413	0.347606	-0.407793	0.165164
10	0	0.112394	-0.0418779	-0.330704	0.337559	0.163099	0	-0.515117	-0.0283568	0.248075	0.428075	-0.0923005	0	0.102535	0.0877934	0.409296	-0.153615	-0.0703286
11	0	-0.119429	0.113812	-0.138398	-0.100092	-0.202118	0	-0.0432781	0.0395028	-0.141805	-0.337477	0.200645	0	0.170442	0.0334254	-0.234346	-0.335543	0.261326
12	0	0.11308	-0.263915	0.226067	-0.221243	0.0153989	0	-0.190816	-0.0649351	0.201763	-0.125788	0.0173469	0	0.289703	-0.0123377	-0.215677	0.139981	-0.294156
13	0	0.633457	0.363494	0.516081	0.188447	0.155823	0	-0.134566	-0.0367837	0.531793	-0.415434	-0.0914972	0	-0.0526802	0.246765	0.245656	-0.354898	-0.0918669
14	0	0.0895273	0.0650602	0.0904541	-0.625023	-0.615385	0	0.272567	-0.321223	-0.568582	0.761446	-0.459592	0	0.71177	0.852919	-0.0928638	-0.29722	0.49342
15	0	-0.150094	0.0664474	-0.290602	-0.260526	-0.246711	0	0.254417	-0.657801	-0.292951	0.0468985	0.0778195	0	-0.0428571	-0.0514098	-0.457801	0.068703	0.0446429
16	0	-0.320207	-0.0898496	-0.0654135	0.253759	0.0806391	0	0.476786	-0.237688	-0.561184	0.0826128	0.504417	0	-0.0155075	-0.115132	0.0765038	0.305357	0.187876
17	0	0.00720222	0.260295	0.0243767	-0.138689	0.148015	0	0.307202	-0.301847	0.429086	-0.149123	-0.102585	0	0.1735	0.00258541	0.105355	0.0985226	-0.0732225
18	0	-0.787962	0.221517	-0.0650237	-0.0280569	-0.170521	0	0.105308	-0.334882	0.371848	0.320095	-0.224739	0	-0.123886	0.252038	-0.130047	0.227583	-0.0551659
19	0	-0.153195	-0.188064	-0.0330827	-0.0932331	0.328947	0	-0.00319549	0.0461466	-0.447462	-0.26156	0.0461466	0	0.0230263	0.0639098	-0.406485	-0.469925	-0.16391
20	0	-0.0211864	0.219397	-0.0321092	0.24322	-0.322881	0	-0.116008	0.165066	0.184934	0.275141	-0.0367232	0	0.237759	0.103013	-0.103013	0.41177	0.26403
21	0	-0.0664223	0.355374	0.408931	-0.455905	0.874112	0	-0.106964	-0.030668	0.256414	0.220286	0.432867	0	0.28394	-0.418206	0.535941	-0.13464	0.156631
22	0	-0.445192	0.0250392	-0.376605	-0.565344	0.500635	0	0.0569379	0.126952	0.254427	-0.407383	-0.201674	0	0.000523052	-0.325338	-0.368453	-0.513562	0.141
23	0	0.0379013	-0.0984691	-0.0284631	0.171968	0.907848	0	-0.258472	0.155693	0.206897	-0.0206599	1.19233	0	-0.0295036	-0.443148	0.526977	0.128864	0.816662
24	0	-0.281344	0.246409	0.0189258	0.1826	0.0379264	0	-0.0608169	-0.0825853	0.17497	0.402902	-0.220452	0	-0.496858	0.0225165	-0.0297726	0.409336	0.0779473
25	0	0.209611	0.00671592	-0.00164167	-0.0311171	0.133124	0	0.088874	-0.28177	0.736139	0.230207	-0.168047	0	-0.371017	-0.181927	0.484143	0.810462	-0.0793971
26	0	-0.235758	-0.0424829	0.43924	-0.570892	-0.0417323	0	0.0869174	0.076109	-0.562336	-0.705472	0.294378	0	-0.315319	0.153419	-0.462884	0.0900698	-0.131802
27	0	0.0908549	-0.0198838	-0.118335	-0.719169	-0.153411	0	0.120643	-0.158549	-0.213807	-1.06866	-0.213881	0	0.303247	-0.111632	-0.234212	-0.0918231	-0.016756
28	0	0.110385	-0.555981	0.337013	-0.0422768	-0.765788	0	0.660734	-0.330405	0.0111136	-0.260419	-0.450026	0	0.537058	0.375009	-0.709244	0.6527	-0.753548
29	0	0.299276	0.234229	0.299276	0.293163	0.299351	0	0.299276	0.234229	0.299276	0.293163	0.299351	0	0.299276	0.234229	0.299276	0.293163	0.299351
30	0	-0.199881	-0.201149	-0.320496	-0.35774	-0.304001	0	-0.199881	-0.201149	-0.320496	-0.35774	-0.304001	0	-0.199881	-0.201149	-0.320496	-0.35774	-0.304001

## Sheet: Y-Displacement
	Interval 0	Interval 1	Interval 2	Interval 3	Interval 4	Interval 5	Interval 0	Interval 1	Interval 2	Interval 3	Interval 4	Interval 5	Interval 0	Interval 1	Interval 2	Interval 3	Interval 4	Interval 5
Subject Code	Y-Coordinate (Cycle 1)						Y-Coordinate (Cycle 2)						Y-Coordinate (Cycle 3)
1	0	0.0159544	-0.103134	0.131909	-0.0540361	-0.0660019	0	0.0841406	-0.0712251	0.160494	-0.000759734	-0.0415954	0	0.105603	0.0808167	0.0017094	0.110351	-0.14226
2	0	0.112608	0.00474957	-0.00794473	0.0106218	-0.0567358	0	0.057772	0.075734	-0.00362694	-0.048791	0.0397237	0	0.14171	0.087133	-0.117271	0.0525043	-0.0412781
3	0	-0.085224	0.0598665	-0.0711153	-0.115634	0.0781697	0	-0.0305052	-0.0140133	-0.0355577	-0.0995234	-0.0099142	0	0.0837941	0.00352717	0.036225	-0.144519	-0.00266921
4	0	0.0104015	-0.0230839	0.032938	0.0240876	-0.0291058	0	-0.00237226	0.0179745	-0.057938	-0.00118613	0.0734489	0	0.0166058	-0.0421533	-0.0366788	0.00748175	0.0203467
5	0	-0.0981933	0.0245709	0.0123758	0.0277326	0.0616983	0	0.0655827	0.00171635	-0.0742547	0.0495935	-0.00433604	0	0.00948509	-0.0172538	0.0227642	0.0768744	-0.0917796
6	0	0.0852126	-0.0207948	-0.0390018	0.0673752	0.0175601	0	-0.0533272	0.00878004	0.0778189	-0.0565619	-0.0340111	0	0.11146	-0.113863	-0.0147874	0.0218115	0.0647874
7	0	0.1	-0.00865475	-0.0185325	0.0275635	-0.0389464	0	0.264064	-0.100376	0.0427093	-0.0129821	-0.0965193	0	-0.0896519	0.157008	-0.0662277	0.250423	-0.0670743
8	0	-0.0335496	0.172567	-0.0808156	0.0876738	-0.0376274	0	0.0724745	-0.0391103	0.0299351	-0.0240964	0.0710843	0	-0.124096	0.0333642	0.0942539	-0.0169601	0.002595
9	0	0.125915	-0.0692019	-0.0674178	-0.148263	0.108169	0	0.00694836	-0.115305	0.00835681	-0.0543662	0.221502	0	0.153427	-0.110798	-0.0676995	0.0279812	-0.0678873
10	0	-0.0340845	0.0667606	0.225728	-0.125634	0.0510798	0	-0.0139906	0.0371831	0.0892019	-0.147418	-0.0276056	0	-0.168169	-0.0261033	-0.0226291	-0.0384038	-0.0637559
11	0	0.181308	-0.0511971	-0.1093	0.15267	-0.233702	0	-0.0453039	-0.0325967	-0.023849	0.132965	-0.0672192	0	0.0232044	0.0400552	0.00939227	-0.052302	0.0239411
12	0	-0.00333952	0.0206865	-0.0183673	-0.0217069	0.0474954	0	0.00667904	-0.061039	-0.0544527	-0.0038961	0.0758813	0	0.0397959	-0.00333952	0.00435993	-0.0765306	0.0237477
13	0	0.083549	0.0476895	0.0768946	0.145009	0.040573	0	-0.286414	-0.128466	0.257301	-0.130776	-0.0292052	0	-0.0975046	-0.197227	0.00101664	-0.0834566	-0.168207
14	0	-0.00500463	0.0299351	0.0533828	-0.00203892	-0.0276182	0	-0.34013	0.0379981	0.0865616	0.0215941	0.0162187	0	-0.0464319	-0.0162187	-0.0390176	0.0165894	0.118999
15	0	0.037688	-0.100564	0.0850564	-0.153195	0.0947368	0	-0.0737782	-0.0848684	-0.0924812	0.0878759	-0.0587406	0	0.0383459	-0.177256	0.120489	-0.123966	-0.0390977
16	0	-0.0491541	0.0380639	-0.128008	-0.0139098	-0.0109962	0	0.150282	-0.0543233	-0.0156955	-0.0265038	-0.0515977	0	-0.100752	0.103008	-0.0871241	0.0403195	0.0699248
17	0	0.0191136	0.0925208	-0.132687	0.205171	-0.0153278	0	-0.00987996	0.0627886	-0.0196676	-0.0755309	0.0729455	0	0.089012	-0.0206833	0.10434	-0.138135	0.0891043
18	0	-0.268057	0.0309953	-0.16455	0.213934	-0.0323223	0	0.155166	-0.0918483	0.0119431	0.105592	-0.0513744	0	-0.132891	0.0392417	0.0761137	-0.0333649	-0.0487204
19	0	-0.0212406	0.0386278	0.0484023	-0.0307331	0.0893797	0	0.0774436	0.0422932	0.00103383	-0.0156955	-0.024718	0	0.0128759	-0.0191729	0.0410714	-0.018891	0.00479323
20	0	-0.0355932	0.0079096	0.0546139	-0.0338983	-0.0124294	0	0.0905838	-0.0835217	0.0829567	-0.0257062	0.0278719	0	-0.111959	0.0240113	0.146139	-0.116761	0.165819
21	0	0.0433091	-0.0028424	0.0252824	-0.0507891	-0.0513875	0	0.0672451	-0.156481	0.0514623	-0.0136884	0.101952	0	-0.0516119	-0.0789139	0.0364276	0.172414	-0.00777919
22	0	0.00911604	0.133154	0.0485691	0.0117313	-0.0289173	0	0.0703131	0.0440111	0.052081	0.0247329	0.0208473	0	0.101098	0.0544721	0.0079205	0.0390794	-0.0364642
23	0	-0.000966112	-0.0214031	0.0059453	0.220645	-0.00601962	0	-0.0569263	0.00750595	0.0186534	0.218267	-0.0369352	0	0.0816736	-0.252675	0.150119	0.215592	0.0244501
24	0	2.54788	-2.59396	0.0550569	0.0602932	0.027304	0	0.0335129	0.0874476	-0.109291	0.0973968	-0.0733094	0	-0.206987	0.0510174	-0.0206463	0.00344105	-0.0795183
25	0	0.022461	-0.100739	0.12208	0.239982	0.108425	0	-0.0425341	0.0149243	0.209537	0.0913365	0.0899933	0	0.0410417	-0.0640997	0.129766	0.231028	0.110066
26	0	-0.0562186	0.220971	0.221572	-0.0382046	-0.0109585	0	0.0422577	0.0788111	0.144037	-0.113788	-0.0454102	0	0.028447	0.0223673	0.149216	-0.11026	0.101479
27	0	-0.0314269	0.035076	-0.0209264	0.0419273	-0.297215	0	-0.148719	0.0685136	-0.0788651	-0.153783	0.0342568	0	0.0290438	0.134197	-0.0800566	-0.0573429	-0.201519
28	0	-0.0891342	-0.103852	-0.17519	-0.0365698	-0.0648795	0	0.0690846	-0.115116	-0.199895	-0.00833521	-0.0340167	0	-0.00202748	-0.0176466	-0.112263	0.0545168	0.0340918
29	0	0.186085	0.100136	0.131527	0.132206	0.125943	0	0.186085	0.100136	0.131527	0.132206	0.125943	0	0.186085	0.100136	0.131527	0.132206	0.125943
30	0	-0.119943	-0.173086	-0.103224	-0.11233	-0.133975	0	-0.119943	-0.173086	-0.103224	-0.11233	-0.133975	0	-0.119943	-0.173086	-0.103224	-0.11233	-0.133975

## Sheet: Resultant
	Interval 0	Interval 1	Interval 2	Interval 3	Interval 4	Interval 5	Interval 0	Interval 1	Interval 2	Interval 3	Interval 4	Interval 5	Interval 0	Interval 1	Interval 2	Interval 3	Interval 4	Interval 5
Subject Code	Resultant Displacement (Cycle 1)						Resultant Displacement (Cycle 2)						Resultant Displacement (Cycle 3)
1	0	0.196186	0.237263	0.141492	0.110753	0.347354	0	0.31368	0.646386	0.245414	0.0151188	0.100555	0	0.248958	0.467719	0.273605	0.31271	0.357884
2	0	0.336255	0.406591	0.340076	0.160886	0.0593063	0	0.58507	0.220577	0.186046	0.0874211	0.465859	0	0.744865	0.0871391	0.285948	0.0728614	0.365379
3	0	0.347874	0.0912927	0.337231	0.35159	0.280603	0	0.203255	0.0330511	0.153554	0.636617	0.053641	0	0.351321	0.219475	0.35609	0.543035	1.03747
4	0	0.0566205	0.295338	0.036644	0.167977	0.133147	0	0.288878	0.213168	0.0589634	0.0838588	0.164972	0	0.0343052	0.0470881	0.260984	0.237983	0.166304
5	0	0.304522	0.125022	0.108477	0.0358218	0.121914	0	0.341142	0.0924279	0.166928	0.411401	0.0822282	0	0.290399	0.272363	0.0311882	0.216713	0.130951
6	0	0.0856926	0.13799	0.0473234	0.544939	0.240199	0	0.360619	0.244428	0.880525	0.102584	0.0717848	0	0.415328	0.187953	0.289288	0.21672	0.0983062
7	0	0.254522	0.122038	0.149227	0.557878	0.430177	0	0.304323	0.122909	0.179839	0.452021	0.265573	0	0.235424	0.429011	0.0835241	0.365567	0.173681
8	0	0.066618	0.186811	0.163211	0.238222	0.239947	0	0.105822	0.0431229	0.207821	0.0359592	0.441534	0	0.511663	0.420325	0.4717	0.103256	0.142934
9	0	0.227975	0.127227	0.225882	0.165283	0.143485	0	0.104738	0.1837	0.289886	0.186683	0.23782	0	0.153464	0.127182	0.354137	0.408752	0.178572
10	0	0.117449	0.0788082	0.400398	0.36018	0.17091	0	0.515307	0.0467621	0.263625	0.452748	0.0963403	0	0.196963	0.0915919	0.409921	0.158343	0.0949259
11	0	0.217108	0.124797	0.176353	0.182556	0.308979	0	0.0626533	0.0512154	0.143796	0.362726	0.211605	0	0.172014	0.0521697	0.234534	0.339595	0.26242
12	0	0.113129	0.264724	0.226812	0.222305	0.0499293	0	0.190933	0.0891197	0.208981	0.125849	0.0778388	0	0.292424	0.0127816	0.215721	0.159536	0.295113
13	0	0.638943	0.366609	0.521778	0.237782	0.161018	0	0.31645	0.133628	0.590769	0.435532	0.0960452	0	0.110826	0.315898	0.245658	0.364579	0.191659
14	0	0.0896671	0.0716167	0.105032	0.625026	0.616004	0	0.435868	0.323463	0.575133	0.761752	0.459878	0	0.713283	0.853074	0.100728	0.297682	0.507567
15	0	0.154753	0.120534	0.302793	0.30223	0.264275	0	0.264899	0.663253	0.307202	0.0996075	0.0975005	0	0.0575077	0.18456	0.473391	0.141731	0.0593432
16	0	0.323958	0.0975798	0.143753	0.25414	0.0813854	0	0.499909	0.243817	0.561404	0.0867601	0.507049	0	0.101938	0.154486	0.115946	0.308008	0.200467
17	0	0.0204255	0.27625	0.134908	0.247648	0.148806	0	0.307361	0.308308	0.429536	0.16716	0.125876	0	0.195001	0.0208442	0.148279	0.16967	0.11533
18	0	0.832309	0.223675	0.176931	0.215766	0.173558	0	0.187527	0.347249	0.37204	0.337061	0.230537	0	0.181681	0.255075	0.150684	0.230016	0.0735999
19	0	0.154661	0.19199	0.058628	0.0981679	0.340874	0	0.0775095	0.0625957	0.447464	0.262031	0.0523497	0	0.0263818	0.0667238	0.408555	0.470304	0.16398
20	0	0.0414215	0.21954	0.0633536	0.245571	0.323121	0	0.147184	0.184994	0.202688	0.276339	0.0461024	0	0.2628	0.105775	0.178797	0.428004	0.311782
21	0	0.0792944	0.355386	0.409712	0.458726	0.875621	0	0.126345	0.159458	0.261527	0.220711	0.444711	0	0.288593	0.425587	0.537178	0.218756	0.156824
22	0	0.445285	0.135488	0.379724	0.565466	0.50147	0	0.0904757	0.134364	0.259703	0.408133	0.202748	0	0.1011	0.329867	0.368538	0.515047	0.145638
23	0	0.0379136	0.100768	0.0290774	0.279745	0.907868	0	0.264667	0.155873	0.207736	0.219243	1.1929	0	0.0868391	0.510123	0.547942	0.251169	0.817028
24	0	2.56336	2.60563	0.0582189	0.192297	0.0467324	0	0.0694392	0.120281	0.206298	0.414508	0.232321	0	0.538249	0.0557652	0.0362309	0.40935	0.111351
25	0	0.210811	0.100962	0.122091	0.241991	0.171692	0	0.0985278	0.282165	0.76538	0.247664	0.190627	0	0.37328	0.192889	0.501232	0.842747	0.135715
26	0	0.242368	0.225018	0.491962	0.572169	0.0431472	0	0.0966455	0.109562	0.58049	0.714589	0.29786	0	0.3166	0.155041	0.48634	0.142373	0.166342
27	0	0.0961367	0.0403198	0.120171	0.72039	0.334472	0	0.1915	0.172719	0.227888	1.07967	0.216607	0	0.304635	0.174559	0.247516	0.108257	0.202215
28	0	0.14188	0.565597	0.379828	0.0558988	0.768532	0	0.664336	0.349884	0.200204	0.260552	0.45131	0	0.537062	0.375424	0.718074	0.654972	0.754319
29	0	0.352411	0.254736	0.326903	0.321595	0.324766	0	0.352411	0.254736	0.326903	0.321595	0.324766	0	0.352411	0.254736	0.326903	0.321595	0.324766
30	0	0.233106	0.265367	0.336709	0.374961	0.332213	0	0.233106	0.265367	0.336709	0.374961	0.332213	0	0.233106	0.265367	0.336709	0.374961	0.332213
